# Supplementary material for: Colonization in North American Arid Lands: The Journey of Agarito (Berberis trifoliolata) Revealed by Multilocus Molecular Data and Packrat Midden Fossil Remains
Source: PLoS One. 2017 Feb 1;12(2):e0168933. doi: 10.1371/journal.pone.0168933 (PMC5287450; doi:10.1371/journal.pone.0168933)
Supplement: S1 Dataset — (FAS) [file pone.0168933.s001.fas]

>Berberis_insignis
--------------------------------------------------------------------------------
--------------------------------------------------------------------------------
--------------------------------------------------------------------------------
--------------------------------------------------------------------------------
--------------------------------------------------------------------------------
--------------------------------------------------------------------------------
--------------------------------------------------------------------------------
--------------------------------------------------------------------------------
-------------------ATTAAATTTTTTCTACTTGTATAGAAAATAAATAGAATATGTAATCTTGGTTCTAAAAAAA
AAAATATATATTTACATTTTGAATTAAAAAAACTGAAACCCTTAGGAAGTAGGGATGTAGGAAGAACAATTAAAAGATTT
TGAGAAAATCTAGAAATTACATTTAGAGTAGAGGTAAATAAACTACACAAAACAAAAAAGTATGAAAATCTAGAATTCAA
AATGAAAACCCCCGCATTATAGTTTATAGTTGTAGTAATGCTTTTTTACTTAAGTTGCATAGAATAAGAAAGAAAAACGA
AAAATGCTTATTGTGAGATGTGAGTAAAAAACTACTCAAACTAAATGCAGGAGGAATACCCCAACTCTTGTTATGTAAAG
ATGGTGGGTATTTCTCCTGCAAGTTCAATGACTCGTA-------------------------------------------
--------------------------------------??????????????????????????????????????????
????????????????????????????????????????????????????????????????????????????????
????????????????????????????????????????????????????????????????????????????????
????????????????????????????????????????????????????????????????????????????????
????????????????????????????????????????????????????????????????????????????????
????????????????????????????????????????????????????????????????????????????????
?????????????????????????????????????????????????????????
>Berberis_umbellata
--------------------------------------------------------------------------------
--------------------------------------------------------------------------------
--------------------------------------------------------------------------------
--------------------------------------------------------------------------------
--------------------------------------------------------------------------------
--------------------------------------------------------------------------------
--------------------------------------------------------------------------------
--------------------------------------------------------------------------------
-------------------ATTAAATTTTTTCTACTTGTATAGAAAATTAATAGAATATGTAATCTTGGTTCTAAAAAAA
AAACTATATATTTACATTTTGAATTAAAAAAACGGAAACCCTTAGGAAGTAGGGATGTAGGAAGAACAATTAAAAGATTT
TGAGAAAATCTAGAAATTACATTTAGAGTAGAGCTAAATAAACTACACAAAACAAAAAAGTATGAAAATCTAGAATTCAA
AATGAAAACCCCCGCAATATAGTTTATAGTTGTAGTAATGCTTTTTGACTTAAGTTGCATAGAATAAGAAAGAAAAACGA
AAAATGCTTATTGTGAGATGTGAGTAAAAAACTACTCAAACTAAATGCAGGAGGAATACCCCAACTCTTGTTATGTAAAG
ATGGTGGGTATTTCTCCTGCAAGTTCAATGACTCGTA-------------------------------------------
--------------------------------------??????????????????????????????????????????
????????????????????????????????????????????????????????????????????????????????
????????????????????????????????????????????????????????????????????????????????
????????????????????????????????????????????????????????????????????????????????
????????????????????????????????????????????????????????????????????????????????
????????????????????????????????????????????????????????????????????????????????
?????????????????????????????????????????????????????????
>Berberis_chitria
--------------------------------------------------------------------------------
--------------------------------------------------------------------------------
--------------------------------------------------------------------------------
--------------------------------------------------------------------------------
--------------------------------------------------------------------------------
--------------------------------------------------------------------------------
--------------------------------------------------------------------------------
--------------------------------------------------------------------------------
-------------------ATTAAATTTTTTCTACTTGTATAGAAAATAAATAGAATATGTAATCTTGGTTCTCAAAAAA
AAACTATATATTTACATTTTGAATTAAAAAAACTGAAACCCTTAGGAAGTAGGGATGTAGGAAGAACAATTAAAAGATTT
TGAGAAAATCTAGAAATTACATTTAGAGTAGAGGTAAATAAACTACACAAAACAAAAAAGTATGAAAATCTAGAATTCAA
AATGAAAACCCCCGCATTATAGTTTATAGTTGTAGTAATGCTTTTTTACTTAAGTTGCATAGAATAAGAAAGAAAAACGA
AAAATGCTTATTGTGAGATGTGAGTAAAAAACTACTCAAACTAAATGCAGGAGGAATACCCCAACTCTTGTTATGTAAAG
ATGGTGGGTATTTCTCCTGCAAGTTCAATGACTCGTA-------------------------------------------
--------------------------------------??????????????????????????????????????????
????????????????????????????????????????????????????????????????????????????????
????????????????????????????????????????????????????????????????????????????????
????????????????????????????????????????????????????????????????????????????????
????????????????????????????????????????????????????????????????????????????????
????????????????????????????????????????????????????????????????????????????????
?????????????????????????????????????????????????????????
>H16
TTATAATAGCTCATCCACATTCAATCGTCGAGATTGAAAGAGCCAATTCAATGCAATATTCTTGAAAAAGTAAAAAAGAA
TTTAGATTTGAACGTTGAAGAATCTTTAGTTATGGAATGGTGATAGTTTTGTTTTAACAATGTCATGGTTTTTCGTGCAG
TTTAAGTTAAGCTCTTCTGGAATGTAACAATTGGAACTAGAAAGGTCTGTTCTCAATCCAAGCGGAGAACTCGAAAATCG
ATGGGGAAGATTATAATCCCCATCCTGCAAAAACCTACATAGAGATAAAACCCCCGTATCTGGACTTCAAAAATTTTTTA
TAGTCACTTTCCACTAGACAGAAAAATTTTTATTCTATATAGATCACAAAATCAAATAAAATTTTCTATTGATCAGTTCA
AAATAAGAATATTAGTTAATGAGTTAGTTAATGAGTAAGATTCCTCTTACTAAATTGTTAAATTCAATTAGCCAATTCAT
CGACTCATATCAATTTAGATTATTCTAAAACTTTATTACTTGTTTGTCGCGCAAAAAAAACTTTTTGATTTCCCGGTAGA
AATAGATTTTGCTAATGAAAAAGCTTTTACCGCCGCCCAATACGCTTTTTTTTTCCAAATGTTTTTACGAATACGCTTTT
TTGACAGAGAACAGAAATAATTCAATTTTTTATACTTGTATAGAAAATTAATAGAATATGTAATCTTGGTTCTTAAAAAA
AAATTATATATTTACATTTTGATTTAAAAAAACTTAAACCCTTAGGAAGTAGGGAAGTAGGAAGAACAATTAAAAGATTT
TGAGAAAATCTAGAAATTACATTTAGAGTAGAGCTAAATAAGCTACACAAAACAAAAAAGTATGAAAATCCAGAATTCAA
AATGAAAACCCCCGCTTTATAGTTTATAGTTGTAGTAATGCTTTTTGACTTAAGTTGCATAGAAAAAGAAAGAAAAACGA
AAAATGCTTATTGTGAGATGTGAGTAAAAAACTACTCAAACTAAATGCAGGAGGAATACCCCAACTCTTGTTATGTAAAG
ATGGTGGGTATTTCTCCTGCAAGTTCAATGACTCGTATACACTAAGACCGAAATCTTAACCATTTATAGATGGAGCTTCA
ACAGCAGCTAAATCTAGAGGGAAGTTGTGAGCATTACG??????????????????????????????????????????
????????????????????????????????????????????????????????????????????????????????
????????????????????????????????????????????????????????????????????????????????
????????????????????????????????????????????????????????????????????????????????
????????????????????????????????????????????????????????????????????????????????
????????????????????????????????????????????????????????????????????????????????
?????????????????????????????????????????????????????????
>H14
TTATAATAGCTCATCCACATTCAATCGTCGAGATTGAAAGAGCCAATTCAATGCAATATTCTTGAAAAAGTAAAAAAGAA
TTTAGATTTGAACGTTGAAGAATCTTTAGTTATGGAATGGTGATAGTTTTGTTTTAACAATGTCATGGTTTTTCGTGCAG
TTTAAGTTAAGCTCTTCTGGAATGTAACAATTGGAACTAGAAAGGTCTGTTCTCAATCCAAGCGGAGAACTCGAAAATCG
ATGGGGAAGATTATAATCCCCATCCTGCAAAAACCTACATAGAGATAAAACCCCCGTATCTGGACTTCAAAAATTTTTTA
TAGTCACTTTCCACTAGACAGAAAAATTTTTATTCTATATAGATCACAAAATCAAATAAAATTTTCTATTGATCAGTTCA
AAATAAGAATATTAGTTAATGAGTTAGTTAATGAGTAAGATTCCTCTTACTAAATTGTTAAATTCAATTAGCCAATTCAT
CGACTCATATCAATTTAGATTATTCTAAAACTTTATTACTTGTTTGTCGCGCAAAAAAAACTTTTTGATTTCCCGGTAGA
AATAGATTTTGCTAATGAAAAAGCTTTTACCGCCGCCCAATACGCTTTTTTTTTCCAAATGTTTTTACGAATACGCTTTT
TTGACAGAGAACAGAAATAATTCAATTTTTTATACTTGTATAGAAAATTAATAGAATATGTAATCTTGGTTCTTAAAAAA
AAATTATATATTTACATTTTGATTTAAAAAAACTCAAACCCTTAGGAAGTAGGGAAGTAGGAAGAACAATTAAAAGATTT
TGAGAAAATCTAGAAATTACATTTAGAGTAGAGCTAAATAAGCTACACAAAACAAAAAAGTATGAAAATCCAGAATTCAA
AATGAAAACCCCCGCTTTATAGTTTATAGTTGTAGTAATGCTTTTTGACTTAAGTTGCATAGAAAAAGAAAGAAAAACGA
AAAATGCTTATTGTGAGATGTGAGTAAAAAACTACTCAAACTAAATGCAGGAGGAATACCCCAACTCTTGTTATGTAAAG
ATGGTGGGTATTTCTCCTGCAAGTTCAATGACTCGTATACACTAAGACCGAAATCTTAACCATTTATAGATGGAGCTTCA
ACAGCAGCTAAATCTAGAGGGAAGTTGTGAGCATTACG??????????????????????????????????????????
????????????????????????????????????????????????????????????????????????????????
????????????????????????????????????????????????????????????????????????????????
????????????????????????????????????????????????????????????????????????????????
????????????????????????????????????????????????????????????????????????????????
????????????????????????????????????????????????????????????????????????????????
?????????????????????????????????????????????????????????
>H18
TTATAATAGCTCATCCACATTCAATCGTCGAGATTGAAAGAGCCAATTCAATGCAATATTCTTGAAAAAGTAAAAAAGAA
TTTAGATTTGAACGTTGAAGAATCTTTAGTTATGGAATGGTGATAGTTTTGTTTTAACAATGTCATGGTTTTTCGTGCAG
TTTAAGTTAAGCTCTTCTGGAATGTAACAATTGGAACTAGAAAGGTCTGTTCTCAATCCAAGCGGAGAACTCGAAAATCG
ATGGGGAAGATTATAATCCCCATCCTGCAAAAACCTACATAGAGATAAAACCCCCGTATCTGGACTTCAAAAATTTTTTA
TAGTCACTTTCCACTAGACAGAAAAATTTTTATTCTATATAGATCACAAAATCAAATAAAATTTTCTATTGATCAGTTCA
AAATAAGAATATTAGTTAATGAGTTAGTTAATGAGTAAGATTCCTCTTACTAAATTGTTAAATTCAATTAGCCAATTCAT
CGACTCATATCAATTTAGATTATTCTAAAACTTTATTACTTGTTTGTCGCGCAAAAAAAACTTTTTGATTTCCCGGTAGA
AATAGATTTTGCTAATGAAAAAGCTTTTACCGCCGCCCAATACGCTTTTTTTTTCCAAATGTTTTTACGAATACGCTTTT
TTGACAGAGAACAGAAATAATTCCATTTTTGATACTTGTATAGAAAATTAATAGAATATGTAATCTTGGTTCTTAAAAAA
AAATTATATATTTACATTTTGATTTAAAAAAACTTAAACCCTTAGGAAGTAGGGAAGTAGGAAGAACAATTAAAAGATTT
TGATAAAATCTAGAAATTACATTTAGAGTAGAGCTAAATAAGCTACACAAAACAAAAAAGTATGAAAATCCAGAATTCAA
AATGAAAACCCCCGCTTTATAGTTTATAGTTGTAGTAATGCTTTTTGACTTAAGTTGCATAGAAAAAGAAAGAAAAACGA
AAAATGCTTATTGTGAGATGTGAGTAAAAAACTACTCAAACTAAATGCAGGAGGAATACCCCAACTCTTGTTATGTAAAG
ATGGTGGGTATTTCTCCTGCAAGTTCAATGACTCGTATACACTAAGACCGAAATCTTAACCATTTATAGATGGAGCTTCA
ACAGCAGCTAAATCTAGAGGGAAGTTGTGAGCATTACG??????????????????????????????????????????
????????????????????????????????????????????????????????????????????????????????
????????????????????????????????????????????????????????????????????????????????
????????????????????????????????????????????????????????????????????????????????
????????????????????????????????????????????????????????????????????????????????
????????????????????????????????????????????????????????????????????????????????
?????????????????????????????????????????????????????????
>H17
TTATAATAGCTCATCCACATTCAATCGTCGAGATTGAAAGAGCCAATTCAATGCAATATTCTTGAAAAAGTAAAAAAGAA
TTTAGATTTGAACGTTGAAGAATCTTTAGTTATGGAATGGTGATAGTTTTGTTTTAACAATGTCATGGTTTTTCGTGCAG
TTTAAGTTAAGCTCTTCTGGAATGTAACAATTGGAACTAGAAAGGTCTGTTCTCAATCCAAGCGGAGAACTCGAAAATCG
ATGGGGAAGATTATAATCCCCATCCTGCAAAAACCTACATAGAGATAAAACCCCCGTATCTGGACTTCAAAAATTTTTTA
TAGTCACTTTCCACTAGACAGAAAAATTTTTATTCTATATAGATCACAAAATCAAATAAAATTTTCTATTGATCAGTTCA
AAATAAGAATATTAGTTAATGAGTTAGTTAATGAGTAAGATTCCTCTTACTAAATTGTTAAATTCAATTAGCCAATTCAT
CGACTCATATCAATTTAGATTATTCTAAAACTTTATTACTTGTTTGTCGCGCAAAAAAAACTTTTTGATTTCCCGGTAGA
AATAGATTTTGCTAATGAAAAAGCTTTTACCGCCGCCCAATACGCTTTTTTTTTCCAAATGTTTTTACGAATACGCTTTT
TTGACAGAGAACAGAAATAATTCCATTTTTGATACTTGTATAGAAAATTAATAGAATATGTAATCTTGGTTCTTAAAAAA
AAATTATATATTTACATTTTGATTTAAAAAAACTTAAACCCTTAGGAAGTAGGGAAGTAGGAAGAACAATTAAAAGATTT
TGAGAAAATCTAGAAATTACATTTAGAGTAGAGCTAAATAAGCTACACAAAACAAAAAAGTATGAAAATCCAGAATTCAA
AATGAAAACCCCCGCTTTATAGTTTATAGTTGTAGTAATGCTTTTTGACTTAAGTTGCATAGAAAAAGAAAGAAAAACGA
AAAATGCTTATTGTGAGATGTGAGTAAAAAACTACTCAAACTAAATGCAGGAGGAATACCCCAACTCTTGTTATGTAAAG
ATGGTGGGTATTTCTCCTGCAAGTTCAATGACTCGTATACACTAAGACCGAAATCTTAACCATTTATAGATGGAGCTTCA
ACAGCAGCTAAATCTAGAGGGAAGTTGTGAGCATTACG??????????????????????????????????????????
????????????????????????????????????????????????????????????????????????????????
????????????????????????????????????????????????????????????????????????????????
????????????????????????????????????????????????????????????????????????????????
????????????????????????????????????????????????????????????????????????????????
????????????????????????????????????????????????????????????????????????????????
?????????????????????????????????????????????????????????
>H19
TTATAATAGCTCATCCACATTCAATCGTCGAGATTGAAAGAGCCAATTCAATGCAATATTCTTGAAAAAGTAAAAAAGAA
TTTAGATTTGAACGTTGAAGAATCTTTAGTTATGGAATGGTGATAGTTTTGTTTTAACAATGTCATGGTTTTTCGTGCAG
TTTAAGTTAAGCTCTTCTGGAATGTAACAATTGGAACTAGAAAGGTCTGTTCTCAATCCAAGCGGAGAACTCGAAAATCG
ATGGGGAAGATTATAACCCCCATCCGGCAAAAACCTACATAGAGATAAAACCCCCGTATCTGGACTTCAAAAATTTTTTA
TAGTCACTTTCCACTAGACAGAAAAATTTTTATTCTATATAGATCACAAAATCAAATAAAATTTTCTATTGATCAGTTCA
AAATAAGAATATTAGTTAATGAGTTAGTTAATGAGTAAGATTCCTCTTACTAAATTGTTAAATTCAATTAGCCAATTCAT
CGACTCATATCAATTTAGATTATTCTAAAACTTTATTACTTGTTTGTCGCGCAAAAAAAACTTTTTGATTTCCCGGTAGA
AATAGATTTTGCTAATGAAAAAGCTTTTACCGCCGCCCAATACGCTTTTTTTTTCCAAATGTTTTTACGAATACGCTTTT
TTGACAGAGAACAGAAATAATTCCATTTTTGATACTTGTATAGAAAATTAATAGAATATGTAATCTTGGTTCTTAAAAAA
AAATTATATATTTACATTTTGATTTAAAAAAACTTAAACCCTTAGGAAGTAGGGAAGTAGGAAGAACAATTAAAAGATTT
TGAGAAAATCTAGAAATTACATTTAGAGTAGAGCTAAATAAGCTACACAAAACAAAAAAGTATGAAAATCCAGAATTCAA
AATGAAAACCCCCGCTTTATAGTTTATAGTTGTAGTAATGCTTTTTGACTTAAGTTGCATAGAAAAAGAAAGAAAAACGA
AAAATGCTTATTGTGAGATGTGAGTAAAAAACTACTCAAACTAAATGCAGGAGGAATACCCCAACTCTTGTTATGTAAAG
ATGGTGGGTATTTCTCCTGCAAGTTCAATGACTCGTATACACTAAGACCGAAATCTTAACCATTTATAGATGGAGCTTCA
ACAGCAGCTAAATCTAGAGGGAAGTTGTGAGCATTACG??????????????????????????????????????????
????????????????????????????????????????????????????????????????????????????????
????????????????????????????????????????????????????????????????????????????????
????????????????????????????????????????????????????????????????????????????????
????????????????????????????????????????????????????????????????????????????????
????????????????????????????????????????????????????????????????????????????????
?????????????????????????????????????????????????????????
>H36
TTATAATAGCTCATCCACATTCAATCGTCGAGATTGAAAGAGCCAATTCAATGCAATATTCTTGAAAAAGTAAAAAAGAA
TTTAGATTTGAACGTTGAAGAATCTTTAGTTATGGAATGGTGATAGTTTTGTTTTAACAATGTCATGGTTTTTCGTGCAG
TTTAAGTTAAGCTCTTCTGGAATGTAACAATTGGAACTAGAAAGGTCTGTTCTCAATCCAAGCGGAGAACTCGAAAATCG
ATGGGGAAGATTATAATCCCCATCCTGCAAAAACCTACATAGAGATAAAACCCCCGTATCTCGACTTCAAAAATTTTTTA
TAGTCACTTTCCACTAGACAGAAAAATTTTTATTCTATATAGATCACAAAATCAAATAAAATTTTCTATTGATCAGTTCA
AAATAAGAATATTAGTTAATGAGTTAGTTAATGAGTAAGATTCCTCTTACTAAATTGTTAAATTCAATTAGCCAATTCAT
CGACTCATATCAATTTAGATTATTCTAAAACTTTATTACTTGTTTGTCGCGCAAAAAAAACTTTTTGATTTCCCGGTAGA
AATAGATTTTGCTAATGAAAAAGCTTTTACCGCCGCCCAATACGCTTTTTTTTTCCAAATGTTTTTACGAATACGCTTTT
TTGACAGAGAACAGAAATAATTCAATTTTTTATACTTGTATAGAAAATTAATAGAATATGTAATCTTGGTTCTTAAAAAA
AAATTATATATTTACATTTTGATTTAAAAAAACTTAAACCCTTAGGAAGTAGGGAAGTAGGAAGAACAATTAAAAGATTT
TGAGAAAATCTAGAAATTACATTTAGAGTAGAGCTAAATAAGCTACACAAAACAAAAAAGTATGAAAATCCAGAATTCAA
AATGAAAACCCCCGCTTTATAGTTTATAGTTGTAGTAATGCTTTTTGACTTAAGTTGCATAGAAAAAGAAAGAAAAACGA
AAAATGCTTATTGTGAGATGTGAGTAAAAAACTACTCAAACTAAATGCAGGAGGAATACCCCAACTCTTGTTATGTAAAG
ATGGTGGGTATTTCTCCTGCAAGTTCAATGACTCGTATACACTAAGACCGAAATCTTAACCATTTATAGATGGAGCTTCA
ACAGCAGCTAAATCTAGAGGGAAGTTGTGAGCATTACG??????????????????????????????????????????
????????????????????????????????????????????????????????????????????????????????
????????????????????????????????????????????????????????????????????????????????
????????????????????????????????????????????????????????????????????????????????
????????????????????????????????????????????????????????????????????????????????
????????????????????????????????????????????????????????????????????????????????
?????????????????????????????????????????????????????????
>H40
TTATAATAGCTCATCCACATTCAATCGTCGAGATTGAAAGAGCCAATTTAATGCAATATTCTTGAAAAAGTAAAAAAGAA
TTTAGATTTGAACGTTGAAGAATCTTTAGTTATGGAATGGTGATAGTTTTGTTTTAACAATGTCATGGTTTTTCGTGCAG
TTTAAGTTAAGCTCTTCTGGAATGTAACAATTGGAACTAGAAAGGTCTGTTCTCAATCCAAGCGGAGAACTCGAAAATCG
ATGGGGAAGATTATAATCCCCATCCTGCAAAAACCTACATAGAGATAAAACCCCCGTATCTCGACTTCAAAAATTTTTTA
TAGTCACTTTCCACTAGACAGAAAAATTTTTATTCTATATAGATCACAAAATCAAATAAAATTTTCTATTGATCAGTTCA
AAATAAGAATATTAGTTAATGAGTTAGTTAATGAGTAAGATTCCTCTTACTAAATTGTTAAATTCAATTAGCCAATTCAT
CGACTCATATCAATTTAGATTATTCTAAAACTTTATTACTTGTTTGTCGCGCAAAAAAAACTTTTTGATTTCCCGGTAGA
AATAGATTTTGCTAATGAAAAAGCTTTTACCGCCGCCCAATACGCTTTTTTTTTCCAAATGTTTTTACAAATACCCTTTT
TTGACAGAGAACAGAAATAATTCAATTTTTTATACTTGTATAGAAAATTAATAGAATATGTAATCTTGGTTCTTAAAAAA
AAATTATATATTTACATTTTGATTTAAAAAAACTTAAACCCTTAGGAAGTAGGGAAGTAGGAAGAACAATTAAAAGATTT
TGAGAAAATCTAGAAATTACATTTAGAGTAGAGCTAAATAAGCTACACAAAACAAAAAAGTATGAAAATCCAGAATTCAA
AATGAAAACCCCCGCTTTATAGTTTATAGTTGTAGTAATGCTTTTTGACTTAAGTTGCATAGAAAAAGAAAGAAAAACGA
AAAATGCTTATTGTGAGATGTGAGTAAAAAACTACTCAAACTAAATGCAGGAGGAATACCCCAACTCTTGTTATGTAAAG
ATGGTGGGTATTTCTCCTGCAAGTTCAATGACTCGTATACACTAAGACCGAAATCTTAACCATTTATAGATGGAGCTTCA
ACAGCAGCTAAATCTAGAGGGAAGTTGTGAGCATTACG??????????????????????????????????????????
????????????????????????????????????????????????????????????????????????????????
????????????????????????????????????????????????????????????????????????????????
????????????????????????????????????????????????????????????????????????????????
????????????????????????????????????????????????????????????????????????????????
????????????????????????????????????????????????????????????????????????????????
?????????????????????????????????????????????????????????
>H4
TTATAATAGCTCATCCACATTCAATCGTCGAGATTGAAAGAGCCAATTCAATGCAATATTCTTGAAAAAGTAAAAAAGAA
TTTAGATTTGAACGTTGAAGAATCTTTAGTTATGGAATGGTGATAGTTTTGTTTTAACAATGTCATGGTTTTTCGTGCAG
TTTAAGTTAAGCTCTTCTGGAATGTAACAATTGGAACTAGAAAGGTCTGTTCTCAATCCAAGCGGAGAACTCGAAAATCG
ATGGGGAAGATTATAATCCCCATCCTGCAAAAACCTACATAGAGATAAAACCCCCGTATCTGGACTTCAAAAATTTTTTA
TAGTCACTTTCCACTAGACAGAAAAATTTTTATTCTATATAGATCACAAAATCAAATAAAATTTTCTATTGATCAGTTCA
AAATAAGAATATTAGTTAATGAGTTAGTTAATGAGTAAGATTCCTCTTACTAAATTGTTAAATTCAATTAGCCAATTCAT
CGACTCATATCAATTTAGATTATTCTAAAACTTTATTACTTGTTTGTCGCGCAAAAAAAACTTTTTGATTTCCCGGTAGA
AATAGATTTTGCTAATGAAAAAGCTTTTACCGCCGCCCAATACGCTTTTTTTTTCCAAATGTTTTTACAAATACCCTTTT
TTGACAGAGAACAGAAATAATTCCATTTTTTATACTTGTATAGAAAATTAATAGAATATGTAATCTTGGTTCTTAAAAAA
AAATTATATATTTACATTTTGATTTAAAAAAACTTAAACCCTTAGGAAGTAGGGAAGTAGGAAGAACAATTAAAAGATTT
TGAGAAAATCTAGAAATTACATTTAGAGTAGAGCTAAATAAGCTACACAAAACAAAAAAGTATGAAAATCCAGAATTCAA
AATGAAAACCCCCGCTTTATAGTTTATAGTTGTAGTAATGCTTTTTGACTTAAGTTGCATAGAAAAAGAAAGAAAAACGA
AAAATGCTTATTGTGAGATGTGAGTAAAAAACTACTCAAACTAAATGCAGGAGGAATACCCCAACTCTTGTTATGTAAAG
ATGGTGGGTATTTCTCCTGCAAGTTCAATGACTCGTATACACTAAGACCGAAATCTTAACCATTTATAGATGGAGCTTCA
ACAGCAGCTAAATCTAGAGGGAAGTTGTGAGCATTACG??????????????????????????????????????????
????????????????????????????????????????????????????????????????????????????????
????????????????????????????????????????????????????????????????????????????????
????????????????????????????????????????????????????????????????????????????????
????????????????????????????????????????????????????????????????????????????????
????????????????????????????????????????????????????????????????????????????????
?????????????????????????????????????????????????????????
>H3
TTATAATAGCTCATCCACATTCAATCGTCGAGATTGAAAGAGCCAATTCAATGCAATATTCTTGAAAAAGTAAAAAAGAA
TTTAGATTTGAACGTTGAAGAATCTTTAGTTATGGAATGGTGATAGTTTTGTTTTAACAATGTCATGGTTTTTCGTGCAG
TTTAAGTTAAGCTCTTCTGGAATGTAACAATTGGAACTAGAAAGGTCTGTTCTCAATCCAAGCGGAGAACTCGAAAATCG
ATGGGGAAGATTATAATCCCCATCCTGCAAAAACCTACATAGAGATAAAACCCCCGTATCTGGACTTCAAAAATTTTTTA
TAGTCACTTTCCACTAGACAGAAAAATTTTTATTCTATATAGATCACAAAATCAAATAAAATTTTCTATTGATCAGTTCA
AAATAAGAATATTAGTTAATGAGTTAGTTAATGAGTAAGATTCCTCTTACTAAATTGTTAAATTCAATTAGCCAATTCAT
CGACTCATATCAATTTAGATTATTCTAAAACTTTATTACTTGTTTGTCGCGCAAAAAAAACTTTTTGATTTCCCGGTAGA
AATAGATTTTGCTAATGAAAAAGCTTTTACCGCCGCCCAATACGCTTTTTTTTTCCAAATGTTTTTACAAATACCCTTTT
TTGACAGAGAACAGAAATAATTCCATTTTTTATACTTGTATAGAAAATTAATAGAATATGTAATCTTGGTTCTTAAAAAA
AAATTATATATTTACATTTTGATTTAAAAAAACTCAAACCCTTAGGAAGTAGGGAAGTAGGAAGAACAATTAAAAGATTT
TGAGAAAATCTAGAAATTACATTTAGAGTAGAGCTAAATAAGCTACACAAAACAAAAAAGTATGAAAATCCAGAATTCAA
AATGAAAACCCCCGCTTTATAGTTTATAGTTGTAGTAATGCTTTTTGACTTAAGTTGCATAGAAAAAGAAAGAAAAACGA
AAAATGCTTATTGTGAGATGTGAGTAAAAAACTACTCAAACTAAATGCAGGAGGAATACCCCAACTCTTGTTATGTAAAG
ATGGTGGGTATTTCTCCTGCAAGTTCAATGACTCGTATACACTAAGACCGAAATCTTAACCATTTATAGATGGAGCTTCA
ACAGCAGCTAAATCTAGAGGGAAGTTGTGAGCATTACG??????????????????????????????????????????
????????????????????????????????????????????????????????????????????????????????
????????????????????????????????????????????????????????????????????????????????
????????????????????????????????????????????????????????????????????????????????
????????????????????????????????????????????????????????????????????????????????
????????????????????????????????????????????????????????????????????????????????
?????????????????????????????????????????????????????????
>H5
TTATAATAGCTCATCCACATTCAATCGTCGAGATTGAAAGAGCCAATTCAATGCAATATTCTTGAAAAAGTAAAAAAGAA
TTTAGATTTGAACGTTGAAGAATCTTTAGTTATGGAATGGTGATAGTTTTGTTTTAACAATGTCATGGTTTTTCGTGCAG
TTTAAGTTAAGCTCTTCTGGAATGTAACAATTGGAACTAGAAAGGTCTGTTCTCAATCCAAGCGGAGAACTCGAAAATCG
ATGGGGAAGATTATAATCCCCATCCTGCAAAAACCTACATAGAGATAAAACCCCCGTATCTGGACTTCAAAAATTTTTTA
TAGTCACTTTCCACTAGACAGAAAAATTTTTATTCTATATAGATCACAAAATCAAATAAAATTTTCTATTGATCAGTTCA
AAATAAGAATATTAGTTAATGAGTTAGTTAATGAGTAAGATTCCTCTTACTAAATTGTTAAATTCAATTAGCCAATTCAT
CGACTCATATCAATTTAGATTATTCTAAAACTTTATTACTTGTTTGTCGCGCAAAAAAAACTTTTTGATTTCCCGGTAGA
AATAGATTTTGCTAATGAAAAAGCTTTTACCGCCGCCCAATACGCTTTTTTTTTCCAAATGTTTTTACAAATACCCTTTT
TTGACAGAGAACAGAAATAATTCAATTTTTTATACTTGTATAGAAAATTAATAGAATATGTAATCTTGGTTCTTAAAAAA
AAATTATATATTTACATTTTGATTTAAAAAAACTCAAACCCTTAGGAAGTAGGGAAGTAGGAAGAACAATTAAAAGATTT
TGAGAAAATCTAGAAATTACATTTAGAGTAGAGCTAAATAAGCTACACAAAACAAAAAAGTATGAAAATCCAGAATTCAA
AATGAAAACCCCCGCTTTATAGTTTATAGTTGTAGTAATGCTTTTTGACTTAAGTTGCATAGAAAAAGAAAGAAAAACGA
AAAATGCTTATTGTGAGATGTGAGTAAAAAACTACTCAAACTAAATGCAGGAGGAATACCCCAACTCTTGTTATGTAAAG
ATGGTGGGTATTTCTCCTGCAAGTTCAATGACTCGTATACACTAAGACCGAAATCTTAACCATTTATAGATGGAGCTTCA
ACAGCAGCTAAATCTAGAGGGAAGTTGTGAGCATTACG??????????????????????????????????????????
????????????????????????????????????????????????????????????????????????????????
????????????????????????????????????????????????????????????????????????????????
????????????????????????????????????????????????????????????????????????????????
????????????????????????????????????????????????????????????????????????????????
????????????????????????????????????????????????????????????????????????????????
?????????????????????????????????????????????????????????
>H13
TTATAATAGCTCATCCACATTCAATCGTCGAGATTGAAAGAGCCAATTCAATGCAATATTCTTGAAAAAGTAAAAAAGAA
TTTAGATTTGAACGTTGAAGAATCTTTAGTTATGGAATGGTGATAGTTTTGTTTTAACAATGTCATGGTTTTTCGTGCAG
TTTAAGTTAAGCTCTTCTGGAATGTAACAATTGGAACTAGAAAGGTCTGTTCTCAATCCAAGCGGAGAACTCGAAAATCG
ATGGGGAAGATTATAATCCCCATCCTGCAAAAACCTACATAGAGATAAAACCCCCGTATCTGGACTTCAAAAATTTTTTA
TAGTCACTTTCCACTAGACAGAAAAATTTTTATTCTATATAGATCACAAAATCAAATAAAATTTTCTATTGATCAGTTCA
AAATAAGAATATTAGTTAATGAGTTAGTTAATGAGTAAGATTCCTCTTACTAAATTGTTAAATTCAATTAGCCAATTCAT
CGACTCATATCAATTTAGATTATTCTAAAACTTTATTACTTGTTTGTCGCGCAAAAAAAACTTTTTGATTTCCCGGTAGA
AATAGATTTTGCTAATGAAAAAGCTTTTACCGCCGCCCAATACGCTTTTTTTTTCCAAATGTTTTTACAAATACGCTTTT
TTGACAGAGAACAGAAATAATTCAATTTTTTATACTTGTATAGAAAATTAATAGAATATGTAATCTTGGTTCTTAAAAAA
AAATTATATATTTACATTTTGATTTAAAAAAACTCAAACCCTTAGGAAGTAGGGAAGTAGGAAGAACAATTAAAAGATTT
TGAGAAAATCTAGAAATTACATTTAGAGTAGAGCTAAATAAGCTACACAAAACAAAAAAGTATGAAAATCCAGAATTCAA
AATGAAAACCCCCGCTTTATAGTTTATAGTTGTAGTAATGCTTTTTGACTTAAGTTGCATAGAAAAAGAAAGAAAAACGA
AAAATGCTTATTGTGAGATGTGAGTAAAAAACTACTCAAACTAAATGCAGGAGGAATACCCCAACTCTTGTTATGTAAAG
ATGGTGGGTATTTCTCCTGCAAGTTCAATGACTCGTATACACTAAGACCGAAATCTTAACCATTTATAGATGGAGCTTCA
ACAGCAGCTAAATCTAGAGGGAAGTTGTGAGCATTACG??????????????????????????????????????????
????????????????????????????????????????????????????????????????????????????????
????????????????????????????????????????????????????????????????????????????????
????????????????????????????????????????????????????????????????????????????????
????????????????????????????????????????????????????????????????????????????????
????????????????????????????????????????????????????????????????????????????????
?????????????????????????????????????????????????????????
>H21
TTATAATAGCTCATCCACATTCAATCGTCGAGATTGAAAGAGCCAATTCAATGCAATATTCTTGAAAAAGTAAAAAAGAA
TTTAGATTTGAACGTTGAAGAATCTTTAGTTATGGAATGGTGATAGTTTTGTTTTAACAATGTCATGGTTTTTCGTGCAG
TTTAAGTTAAGCTCTTCTGGAATGTAACAATTGGAACTAGAAAGGTCTGTTCTCAATCCAAGCGGAGAACTCGAAAATCG
ATGGGGAAGATTATAATCCCCATCCTGCAAAAACCTACATAGAGATAAAACCCCCGTATCTGGACTTCAAAAATTTTTTA
TAGTCACTTTCCACTAGACAGAAAAATTTTTATTCTATATAGATCACAAAATCAAATAAAATTTTCTATTGATCAGTTCA
AAATAAGAATATTAGTTAATGAGTTAGTTAATGAGTAAGATTCCTCTTACTAAATTGTTAAATTCAATTAGCCAATTCAT
CGACTCATATCAATTTAGATTATTCTAAAACTTTATTACTTGTTTGTCGCGCAAAAAAAACTTTTTGATTTCCCGGTAGA
AATAGATTTTGCTAATGAAAAAGCTTTTACCGCCGCCCAATACGCTTTTTTTTTCCAAATGTTTTTACAAATACGCTTTT
TTGACAGAGAACAGAAATAATTCAATTTTTTATACTTGTATAGAAAATTAATAGAATATGTAATCTTGGTTCTTAAAAAA
AAATTATATATTTACATTTTGATTTAAAAAAACTTAAACCCTTAGGAAGTAGGGAAGTAGGAAGAACAATTAAAAGATTT
TGAGAAAATCTAGAAATTACATTTAGAGTAGAGCTAAATAAGCTACACAAAACAAAAAAGTATGAAAATCCAGAATTCAA
AATGAAAACCCCCGCTTTATAGTTTATAGTTGTAGTAATGCTTTTTGACTTAAGTTGCATAGAAAAAGAAAGAAAAACGA
AAAATGCTTATTGTGAGATGTGAGTAAAAAACTACTCAAACTAAATGCAGGAGGAATACCCCAACTCTTGTTATGTAAAG
ATGGTGGGTATTTCTCCTGCAAGTTCAATGACTCGTATACACTAAGACCGAAATCTTAACCATTTATAGATGGAGCTTCA
ACAGCAGCTAAATCTAGAGGGAAGTTGTGAGCATTACG??????????????????????????????????????????
????????????????????????????????????????????????????????????????????????????????
????????????????????????????????????????????????????????????????????????????????
????????????????????????????????????????????????????????????????????????????????
????????????????????????????????????????????????????????????????????????????????
????????????????????????????????????????????????????????????????????????????????
?????????????????????????????????????????????????????????
>H12
TTATAATAGCTCATCCACATTCAATCGTCGAGATTGAAAGAGCCAATTCAATGCAATATTCTTGAAAAAGTAAAAAAGAA
TTTAGATTTGAACGTTGAAGAATCTTTAGTTATGGAATGGTGATAGTTTTGTTTTAACAATGTCATGGTTTTTCGTGCAG
TTTAAGTTAAGCTCTTCTGGAATGTAACAATTGGAACTAGAAAGGTCTGTTCTCAATCCAAGCGGAGAACTCGAAAATCG
ATGGGGAAGATTATAATCCCCATCCTGCAAAAACCTACATAGAGATAAAACCCCCGTATCTGGACTTCAAAAATTTTTTA
TAGTCACTTTCCACTAGACAGAAAAATTTTTATTCTATATAGATCACAAAATCAAATAAAATTTTCTATTGATCAGTTCA
AAATAAGAATATTAGTTAATGAGTTAGTTAATGAGTAAGATTCCTCTTACTAAATTGTTAAATTCAATTAGCCAATTCAT
CGACTCATATCAATTTAGATTATTCTAAAACTTTATTACTTGTTTGTCGCGCAAAAAAAACTTTTTGATTTCCCGGTAGA
AATAGATTTTGCTAATGAAAAAGCTTTTACCGCCGCCCAATACGCTTTTTTTTTCCAAATGTTTTTACAAATACGCTTTT
TTGACAGAGAACAGAAATAATTCAATTTTTTATACTTGTATAGAAAATTAATAGAATATGTAATCTTGGTTCTTAAAAAA
AAATTATATATTTACATTTTGATTTAAAAAAACTCAAACCCTTAGGAAGTAGGGAAGTAGGAAGAACAATTAAAAGATTT
TGAGAAAATCTAGAAATTACATTTAGAGTAGAGCTAAATAAGCTACACAAAACAAAAAAGTATGAAAATCCAGAATTCAA
AATGAAAACCCCCGCTTTATAGTTTCTAGTTGTAGTAATGCTTTTTGACTTAAGTTGCATAGAAAAAGAAAGAAAAACGA
AAAATGCTTATTGTGAGATGTGAGTAAAAAACTACTCAAACTAAATGCAGGAGGAATACCCCAACTCTTGTTATGTAAAG
ATGGTGGGTATTTCTCCTGCAAGTTCAATGACTCGTATACACTAAGACCGAAATCTTAACCATTTATAGATGGAGCTTCA
ACAGCAGCTAAATCTAGAGGGAAGTTGTGAGCATTACG??????????????????????????????????????????
????????????????????????????????????????????????????????????????????????????????
????????????????????????????????????????????????????????????????????????????????
????????????????????????????????????????????????????????????????????????????????
????????????????????????????????????????????????????????????????????????????????
????????????????????????????????????????????????????????????????????????????????
?????????????????????????????????????????????????????????
>H39
TTATAATAGCTCATCCACATTCAATCGTCGAGATTGAAAGAGCCAATTTAATGCAATATTCTTGAAAAAGTAAAAAAGAA
TTTAGATTTGAACGTTGAAGAATCTTTAGTTATGGAATGGTGATAGTTTTGTTTTAACAATGTCATGGTTTTTCGTGCAG
TTTAAGTTAAGCTCTTCTGGAATGTAACAATTGGAACTAGAAAGGTCTGTTCTCAATCCAAGCGGAGAACTCGAAAATCG
ATGGGGAAGATTATAATCCCCATCCTGCAAAAACCTACATAGAGATAAAACCCCCGTATCTCGACTTCAAAAATTTTTTA
TAGTCACTTTCCACTAGACAGAAAAATTTTTATTCTATATAGATCACAAAATCAAATAAAATTTTCTATTGATCAGTTCA
AAATAAGAATATTAGTTAATGAGTTAGTTAATGAGTAAGATTCCTCTTACTAAATTGTTAAATTCAATTAGCCAATTCAT
CGACTCATATCAATTTAGATTATTCTAAAACTTTATTACTTGTTTGTCGCGCAAAAAAAACTTTTTGATTTCCCGGTAGA
AATAGATTTTGCTAATGAAAAAGCTTTTACCGCCGCCCAATACGCTTTTTTTTTCCAAAGGTTTTTACAAATACCCTTTT
TTGACAGAGAACAGAAATAATTCAATTTTTTATACTTGTATAGAAAATTAATAGAATATGTAATCTTGGTTCTTAAAAAA
AAATTATATATTTACATTTTGATTTAAAAAAACTTAAACCCTTAGGAAGTAGGGAAGTAGGAAGAACAATTAAAAGATTT
TGAGAAAATCTAGAAATTACATTTAGAGTAGAGCTAAATAAGCTACACAAAACAAAAAAGTATGAAAATCCAGAATTCAA
AATGAAAACCCCCGCTTTATAGTTTATAGTTGTAGTAATGCTTTTTGACTTAAGTTGCATAGAAAAAGAAAGAAAAACGA
AAAATGCTTATTGTGAGATGTGAGTAAAAAACTACTCAAACTAAATGCAGGAGGAATACCCCAACTCTTGTTATGTAAAG
ATGGTGGGTATTTCTCCTGCAAGTTCAATGACTCGTATACACTAAGACCGAAATCTTAACCATTTATAGATGGAGCTTCA
ACAGCAGCTAAATCTAGAGGGAAGTTGTGAGCATTACG??????????????????????????????????????????
????????????????????????????????????????????????????????????????????????????????
????????????????????????????????????????????????????????????????????????????????
????????????????????????????????????????????????????????????????????????????????
????????????????????????????????????????????????????????????????????????????????
????????????????????????????????????????????????????????????????????????????????
?????????????????????????????????????????????????????????
>H38
TTATAATAGCTCATCCACATTCAATCGTCGAGATTGAAAGAGCCAATTCAATGCAATATTCTTGAAAAAGTAAAAAAGAA
TTTAGATTTGAACGTTGAAGAATCTTTAGTTATGGAATGGTGATAGTTTTGTTTTAACAATGTCATGGTTTTTCGTGCAG
TTTAAGTTAAGCTCTTCTGGAATGTAACAATTGGAACTAGAAAGGTCTGTTCTCAATCCAAGCGGAGAACTCGAAAATCG
ATGGGGAAGATTATAATCCCCATCCTGCAAAAACCTACATAGAGATAAAACCCCCGTATCTCGACTTCAAAAATTTTTTA
TAGTCACTTTCCACTAGACAGAAAAATTTTTATTCTATATAGATCACAAAATCAAATAAAATTTTCTATTGATCAGTTCA
AAATAAGAATATTAGTTAATGAGTTAGTTAATGAGTAAGATTCCTCTTACTAAATTGTTAAATTCAATTAGCCAATTCAT
CGACTCATATCAATTTAGATTATTCTAAAACTTTATTACTTGTTTGTCGCGCAAAAAAAACTTTTTGATTTCCCGGTAGA
AATAGATTTTGCTAATGAAAAAGCTTTTACCGCCGCCCAATACGCTTTTTTTTTCCAAAGGTTTTTACAAATACCCTTTT
TTGACAGAGAACAGAAATAATTCAATTTTTTATACTTGTATAGAAAATTAATAGAATATGTAATCTTGGTTCTTAAAAAA
AAATTATATATTTACATTTTGATTTAAAAAAACTTAAACCCTTAGGAAGTAGGGAAGTAGGAAGAACAATTAAAAGATTT
TGAGAAAATCTAGAAATTACATTTAGAGTAGAGCTAAATAAGCTACACAAAACAAAAAAGTATGAAAATCCAGAATTCAA
AATGAAAACCCCCGCTTTATAGTTTATAGTTGTAGTAATGCTTTTTGACTTAAGTTGCATAGAAAAAGAAAGAAAAACGA
AAAATGCTTATTGTGAGATGTGAGTAAAAAACTACTCAAACTAAATGCAGGAGGAATACCCCAACTCTTGTTATGTAAAG
ATGGTGGGTATTTCTCCTGCAAGTTCAATGACTCGTATACACTAAGACCGAAATCTTAACCATTTATAGATGGAGCTTCA
ACAGCAGCTAAATCTAGAGGGAAGTTGTGAGCATTACG??????????????????????????????????????????
????????????????????????????????????????????????????????????????????????????????
????????????????????????????????????????????????????????????????????????????????
????????????????????????????????????????????????????????????????????????????????
????????????????????????????????????????????????????????????????????????????????
????????????????????????????????????????????????????????????????????????????????
?????????????????????????????????????????????????????????
>H35
TTATAATAGCTCATCCACATTCAATCGTCGAGATTGAAAGAGCCAATTCAATGCAATATTCTTGAAAAAGTAAAAAAGAA
TTTAGATTTGAACGTTGAAGAATCTTTAGTTATGGAATGGTGATAGTTTTGTTTTAACAATGTCATGGTTTTTCGTGCAG
TTTAAGTTAAGCTCTTCTGGAATGTAACAATTGGAACTAGAAAGGTCTGTTCTCAATCCAAGCGGAGAACTCGAAAATCG
ATGGGGAAGATTATAATCCCCATCCTGCAAAAACCTACATAGAGATAAAACCCCCGTATCTGGACTTCAAAAATTTTTTA
TAGTCACTTTCCACTAGACAGAAAAATTTTTATTCTATATAGATCACAAAATCAAATAAAATTTTCTATTGATCAGTTCA
AAATAAGAATATTAGTTAATGAGTTAGTTAATGAGTAAGATTCCTCTTACTAAATTGTTAAATTCAATTAGCCAATTCAT
CGACTCATATCAATTTAGATTATTCTAAAACTTTATTACTTGTTTGTCGCGCAAAAAAAACTTTTTGATTTCCCGGTAGA
AATAGATTTTGCTAATGAAAAAGCTTTTACCGCCGCCCAATACGCTTTTTTTTTCCAAATGTTTTTACAAATACCCTTTT
TTGACAGAGAACAGAAATAATTAAATTTTTTATACTTGTATAGAAAATTAATAGAATATGTAATCTTGGTTCTTAAAAAA
AAATTATATATTTACATTTTGATTTAAAAAAACTTAAACCCTTAGGAAGTAGGGAAGTAGGAAGAACAATTAAAAGATTT
TGAGAAAATCTAGAAATTACATTTAGAGTAGAGCTAAATAAGCTACACAAAACAAAAAAGTATGAAAATCCAGAATTCAA
AATGAAAACCCCCGCTTTATAGTTTATAGTTGTAGTAATGCTTTTTGACTTAAGTTGCATAGAAAAAGAAAGAAAAACGA
AAAATGCTTATTGTGAGATGTGAGTAAAAAACTACTCAAACTAAATGCAGGAGGAATACCCCAACTCTTGTTATGTAAAG
ATGGTGGGTATTTCTCCTGCAAGTTCAATGACTCGTATACACTAAGACCGAAATCTTAACCATTTATAGATGGAGCTTCA
ACAGCAGCTAAATCTAGAGGGAAGTTGTGAGCATTACG??????????????????????????????????????????
????????????????????????????????????????????????????????????????????????????????
????????????????????????????????????????????????????????????????????????????????
????????????????????????????????????????????????????????????????????????????????
????????????????????????????????????????????????????????????????????????????????
????????????????????????????????????????????????????????????????????????????????
?????????????????????????????????????????????????????????
>H27
TTATAATAGCTCATCCACATTCAATCGTCGAGATTGAAAGAGCCAATTCAATGCAATATTCTTGAAAAAGTAAAAAAGAA
TTTAGATTTGAACGTTGAAGAATCTTTAGTTATGGAATGGTGATAGTTTTGTTTTAACAATGTCATGGTTTTTCGTGCAG
TTTAAGTTAAGCTCTTCTGGAATGTAACAATTGGAACTAGAAAGGTCTGTTCTCAATCCAAGCGGAGAACTCGAAAATCG
ATGGGGAAGATTATAATCCCCATCCTGCAAAAACCTACATAGAGATAAAACCCCCGTATCTGGACTTCAAAAATTTTTTA
TAGTCACTTTCCACTAGACAGAAAAATTTTTATTCTATATAGATCACAAAATCAAATAAAATTTTCTATTGATCAGTTCA
AAATAAGAATATTAGTTAATGAGTTAGTTAATGAGTAAGATTCCTCTTACTAAATTGTTAAATTCAATTAGCCAATTCAT
CGACTCATATCAATTTAGATTATTCTAAAACTTTATTACTTGTTTGTCGCGCAAAAAAAACTTTTTGATTTCCCGGTAGA
AATAGATTTTGCTAATGAAAAAGCTTTTACCGCCGCCCAATACGCTTTTTTTTTCCAAATGTTTTTACAAATACGCTTTT
TTGACAGAGAACAGAAATAATTAAATTTTTTATACTTGTATAGAAAATTAATAGAATATGTAATCTTGGTTCTTAAAAAA
AAATTATATATTTACATTTTGATTTAAAAAAACTTAAACCCTTAGGAAGTAGGGAAGTAGGAAGAACAATTAAAAGATTT
TGAGAAAATCTAGAAATTACATTTAGAGTAGAGCTAAATAAGCTACACAAAACAAAAAAGTATGAAAATCCAGAATTCAA
AATGAAAACCCCCGCTTTATAGTTTATAGTTGTAGTAATGCTTTTTGACTTAAGTTGCATAGAAAAAGAAAGAAAAACGA
AAAATGCTTATTGTGAGATGTGAGTAAAAAACTACTCAAACTAAATGCAGGAGGAATACCCCAACTCTTGTTATGTAAAG
ATGGTGGGTATTTCTCCTGCAAGTTCAATGACTCGTATACACTAAGACCGAAATCTTAACCATTTATAGATGGAGCTTCA
ACAGCAGCTAAATCTAGAGGGAAGTTGTGAGCATTACG??????????????????????????????????????????
????????????????????????????????????????????????????????????????????????????????
????????????????????????????????????????????????????????????????????????????????
????????????????????????????????????????????????????????????????????????????????
????????????????????????????????????????????????????????????????????????????????
????????????????????????????????????????????????????????????????????????????????
?????????????????????????????????????????????????????????
>H33
TTATAATAGCTCATCCACATTCAATCGTCGAGATTGAAAGAGCCAATTCAATGCAATATTCTTGAAAAAGTAAAAAAGAA
TTTAGATTTGAACGTTGAAGAATCTTTAGTTATGGAATGGTGATAGTTTTGTTTTAACAATGTCATGGTTTTTCGTGCAG
TTTAAGTTAAGCTCTTCTGGAATGTAACAATTGGAACTAGAAAGGTCTGTTCTCAATCCAAGCGGAGAACTCGAAAATCG
ATGGGGAAGATTATAATCCCCATCCTGCAAAAACCTACATAGAGATAAAACCCCCGTATCTGGACTTCAAAAATTTTTTA
TAGTCACTTTCCACTAGACAGAAAAATTTTTATTCTATATAGATCACAAAATCAAATAAAATTTTCTATTGATCAGTTCA
AAATAAGAATATTAGTTAATGAGTTAGTTAATGAGTAAGATTCCTCTTACTAAATTGTTAAATTCAATTAGCCAATTCAT
CGACTCATATCAATTTAGATTATTCTAAAACTTTATTACTTGTTTGTCGCGCAAAAAAAACTTTTTGATTTCCCGGTAGA
AATAGATTTTGCTAATGAAAAAGCTTTTACCGCCGCCCAATACGCTTTTTTTTTCCAAATGTTTTTACAAATACGCTTTT
TTGACAGAGAACAGAAATAATTAAATTTTTTATACTTGTATAGAAAATTAATAGAATATGTAATCTTGGTTCTTAAAAAA
AAATTATATATTTACATTTTGATTTAAAAAAACTTAAACCCTTAGGAAGTAGGGAAGTAGGAAGAACAATTAAAAGATTT
TGAGAAAATCTAGAAATTACATTTAGAGTAGAGCTAAATAAGCTACACAAAACAAAAAAGTATGAAAATCCAGAATTCAA
AATGAAAACCCCCGCTTTATAGTTTATAGTTGTAGTAATGCTTTTTGACTTAAGTTGCATAGAAAAAGAAAGAAAAACGA
AAAATGCTTATTGTGAGATGTGAGTAAAAAACTACTCAAACTAAATGCAGGAGGAATACCCCAACTCTTGTTATGTAAAG
ATGGTGGGTATTTCTCCTGCAAGTTCAATGACTCGTATACACTAAGACCGAAATCTTAACCATTTATAGATGGAGCTTCA
ACAGCACCTAAATCTAGAGGGAAGTTGTGAGCATTACG??????????????????????????????????????????
????????????????????????????????????????????????????????????????????????????????
????????????????????????????????????????????????????????????????????????????????
????????????????????????????????????????????????????????????????????????????????
????????????????????????????????????????????????????????????????????????????????
????????????????????????????????????????????????????????????????????????????????
?????????????????????????????????????????????????????????
>H29
TTATAATAGCTCATCCACATTCAATCGTCGAGATTGAAAGAGCCAATTCAATGCAATATTCTTGAAAAAGTAAAAAAGAA
TTTAGATTTGAACGTTGAAGAATCTTTAGTTATGGAATGGTGATAGTTTTGTTTTAACAATGTCATGGTTTTTCGTGCAG
TTTAAGTTAAGCTCTTCTGGAATGTAACAATTGGAACTAGAAAGGTCTGTTCTCAATCCAAGCGGAGAACTCGAAAATCG
ATGGGGAAGATTATAATCCCCATCCTGCAAAAACCTACATAGAGATAAAACCCCCGTATCTGGACTTCAAAAATTTTTTA
TAGTCACTTTCCACTAGACAGAAAAATTTTTATTCTATATAGATCACAAAATCAAATAAAATTTTCTATTGATCAGTTCA
AAATAAGAATATTAGTTAATGAGTTAGTTAATGAGTAAGATTCCTCTTACTAAATTGTTAAATTCAATTAGCCAATTCAT
CGACTCATATCAATTTAGATTATTCTAAAACTTTATTACTTGTTTGTCGCGCAAAAAAAACTTTTTGATTTCCCGGTAGA
AATAGATTTTGCTAATGAAAAAGCTTTTACCGCCGCCCAATACGCTTTTTTTTTCCAAATGTTTTTACAAATACGCTTTT
TTGACAGAGAACAGAAATAATTAAATTTTTTATACTTGTATAGAAAATTAATAGAATATGTAATCTTGGTTCTTAAAAAA
AAATTATATATTTACATTTTGATTTAAAAAAACTTAAACCCTTAGGAAGTAGGGAAGTAGGAAGAACAATTAAAAGATTT
TGAGAAAATCTAGAAATTACATTTAGAGTAGAGCTAAATAAGCTACACAAAACAAAAAAGTATGAAAATCCAGAATTCAA
GATGAAAACCCCCGCTTTATAGTTTATAGTTGTAGTAATGCTTTTTGACTTAAGTTGCATAGAAAAAGAAAGAAAAACGA
AAAATGCTTATTGTGAGATGTGAGTAAAAAACTACTCAAACTAAATGCAGGAGGAATACCCCAACTCTTGTTATGTAAAG
ATGGTGGGTATTTCTCCTGCAAGTTCAATGACTCGTATACACTAAGACCGAAATCTTAACCATTTATAGATGGAGCTTCA
ACAGCAGCTAAATCTAGAGGGAAGTTGTGAGCATTACG??????????????????????????????????????????
????????????????????????????????????????????????????????????????????????????????
????????????????????????????????????????????????????????????????????????????????
????????????????????????????????????????????????????????????????????????????????
????????????????????????????????????????????????????????????????????????????????
????????????????????????????????????????????????????????????????????????????????
?????????????????????????????????????????????????????????
>H28
TTATAATAGCTCATCCACATTCAATCGTCGAGATTGAAAGAGCCAATTCAATGCAATATTCTTGAAAAAGTAAAAAAGAA
TTTAGATTTGAACGTTGAAGAATCTTTAGTTATGGAATGGTGATAGTTTTGTTTTAACAATGTCATGGTTTTTCGTGCAG
TTTAAGTTAAGCTCTTCTGGAATGTAACAATTGGAACTAGAAAGGTCTGTTCTCAATCCAAGCGGAGAACTCGAAAATCG
ATGGGGAAGATTATAATCCCCATCCTGCAAAAACCTACATAGAGATAAAACCCCCGTATCTGGACTTCAAAAATTTTTTA
TAGTCACTTTCCACTAGACAGAAAAATTTTTATTCTATATAGATCACAAAATCAAATAAAATTTTCTATTGATCAGTTCA
AAATAAGAATATTAGTTAATGAGTTAGTTAATGAGTAAGATTCCTCTTACTAAATTGTTAAATTCAATTAGCCAATTCAT
CGACTCATATCAATTTAGATTATTCTAAAACTTTATTACTTGTTTGTCGCGCAAAAAAAACTTTTTGATTTCCCGGTAGA
AATAGATTTTGCTAATGAAAAAGCTTTTACCGCCGCCCAATACGCTTTTTTTTTCCAAATGTTTTTACAAATACGCTTTT
TTGACAGAGAACAGAAATAATTAAATTTTTTATACTTGTATAGAAAATTAATAGAATATGTAATCTTGGTTCTTAAAAAA
AAATTATATATTTACATTTTGATTTAAAAAAACTTAAACCCTTAGGAAGTAGGGAAGTAGGAAGAACAATTAAAAGATTT
TGAGAAAATCTAGAAATTACATTTAGAGTAGAGCTAAATAAGCTACACAAAACAAAAAAGTATGAAAATCCAGAATTCAA
AATGAAAACCCCCGCTTTATAGTTTATAGTTGTAGTAATGCTTTTTGACTTAAGTTGCATAGAAAAAGAAAGAAAAACGA
AAAATGCTTATTGTGAGATGTGAGTAAAAAACTACTCAAACTAAATGCAGGAGGAATACCCCAACTCTGGTTATGTAAAG
ATGGTGGGTATTTCTCCTGCAAGTTCAATGACTCGTATACACTAAGACCGAAATCTTAACCATTTATAGATGGAGCTTCA
ACAGCAGCTAAATCTAGAGGGAAGTTGTGAGCATTACG??????????????????????????????????????????
????????????????????????????????????????????????????????????????????????????????
????????????????????????????????????????????????????????????????????????????????
????????????????????????????????????????????????????????????????????????????????
????????????????????????????????????????????????????????????????????????????????
????????????????????????????????????????????????????????????????????????????????
?????????????????????????????????????????????????????????
>H30
TTATAATAGCTCATCCACATTCAATCGTCGAGATTGAAAGAGCCAATTCAATGCAATATTCTTGAAAAAGTAAAAAAGAA
TTTAGATTTGAACGTTGAAGAATCTTTAGTTATGGAATGGTGATAGTTTTGTTTTAACAATGTCATGGTTTTTCGTGCAG
TTTAAGTTAAGCTCTTCTGGAATGTAACAATTGGAACTAGAAAGGTCTGTTCTCAATCCAAGCGGAGAACTCGAAAATCG
ATGGGGAAGATTATAATCCCCATCCTGCAAAAACCTACATAGAGATAAAACCCCCGTATCTGGACTTCAAAAATTTTTTA
TAGTCACTTTCCACTAGACAGAAAAATTTTTATTCTATATAGATCACAAAATCAAATAAAATTTTCTATTGATCAGTTCA
AAATAAGAATATTAGTTAATGAGTTAGTTAATGAGTAAGATTCCTCTTACTAAATTGTTAAATTCAATTAGCCAATTCAT
CGACTCATATCAATTTAGATTATTCTAAAACTTTATTACTTGTTTGTCGCGCAAAAAAAACTTTTTGATTTCCCGGTAGA
AATAGATTTTGCTAATGAAAAAGCTTTTACCGCCGCCCAATACGCTTTTTTTTTCCAAATGTTTTTACAAATACGCTTTT
TTGACAGAGAACAGAAATAATTAAATTTTTTATACTTGTATAGAAAATTAATAGAATATGTAATCTTGGTTCTTAAAAAA
AAAATATATATTTACATTTTGATTTAAAAAAACTTAAACCCTTAGGAAGTAGGGAAGTAGGAAGAACAATTAAAAGATTT
TGAGAAAATCTAGAAATTACATTTAGAGTAGAGCTAAATAACCTACACAAAACAAAAAAGTATGAAAATCCAGAATTCAA
AATGAAAACCCCCGCTTTATAGTTTATAGTTGTAGTAATGCTTTTTGACTTAAGTTGCATAGAAAAAGAAAGAAAAACGA
AAAATGCTTATTGTGAGATGTGAGTAAAAAACTACTCAAACTAAATGCAGGAGGAATACCCCAACTCTTGTTATGTAAAG
ATGGTGGGTATTTCTCCTGCAAGTTCAATGACTCGTATACACTAAGACCGAAATCTTAACCATTTATAGATGGAGCTTCA
ACAGCAGCTAAATCTAGAGGGAAGTTGTGAGCATTACG??????????????????????????????????????????
????????????????????????????????????????????????????????????????????????????????
????????????????????????????????????????????????????????????????????????????????
????????????????????????????????????????????????????????????????????????????????
????????????????????????????????????????????????????????????????????????????????
????????????????????????????????????????????????????????????????????????????????
?????????????????????????????????????????????????????????
>H11
TTATAATAGCTCATCCACATTCAATCGTCGAGATTGAAAGAGCCAATTCAATGCAATATTCTTGAAAAAGTAAAAAAGAA
TTTAGATTTGAACGTTGAAGAATCTTTAGTTATGGAATGGTGATAGTTTTGTTTTAACAATGTCATGGTTTTTCGTGCAG
TTTAAGTTAAGCTCTTCTGGAATGTAACAATTGGAACTAGAAAGGTCTGTTCTCAATCCAAGCGGAGAACTCGAAAATCG
ATGGGGAAGATTATAATCCCCATCCTGCAAAAACCTACATAGAGATAAAACCCCCGTATCTGGACTTCAAAAATTTTTTA
TAGTCACTTTCCACTAGACAGAAAAATTTTTATTCTATATAGATCACAAAATCAAATAAAATTTTCTATTGATCAGTTCA
AAATAAGAATATTAGTTAATGAGTTAGTTAATGAGTAAGATTCCTCTTACTAAATTGTTAAATTCAATTAGCCAATTCAT
CGACTCATATCAATTTAGATTATTCTAAAACTTTATTACTTGTTTGTCGCGCAAAAAAAACTTTTTGATTTCCCGGTAGA
AATAGATTTTGCTAATGAAAAAGCTTTTACCGCCGCCCAATACGCTTTTTTTTTCCAAATGTTTTTACAAATACGCTTTT
TTGACAGAGAACAGAAATAATTCAATTTTTTATACTTGTATAGAAAATTAATAGAATATGTAATCTTGGTTCTTAAAAAA
AAATTATATATTTACATTTTGATTTAAAAAAACTCAAACCCTTAGGAAGTGGGGAAGTAGGAAGAACAATTAAAAGATTT
TGAGAAAATCTAGAAATTACATTTAGAGTAGAGCTAAATAAGCTACCCAAAACAAAAAAGTATGAAAATCCAGAATTCAA
AATGAAAACCCCCGCTTTATAGTTTATAGTTGTAGTAATGCTTTTTGACTTAAGTTGCATAGAAAAAGAAAGAAAAACGA
AAAATGCTTATTGTGAGATGTGAGTAAAAAACTACTCAAACTAAATGCAGGAGGAATACCCCAACTCTTGTTATGTAAAG
ATGGTGGGTATTTCTCCTGCAAGTTCAATGACTCGTATACACTAAGACCGAAATCTTAACCATTTATAGATGGAGCTTCA
ACAGCAGCTAAATCTAGAGGGAAGTTGTGAGCATTACG??????????????????????????????????????????
????????????????????????????????????????????????????????????????????????????????
????????????????????????????????????????????????????????????????????????????????
????????????????????????????????????????????????????????????????????????????????
????????????????????????????????????????????????????????????????????????????????
????????????????????????????????????????????????????????????????????????????????
?????????????????????????????????????????????????????????
>H10
TTATAATAGCTCATCCACATTCAATCGTCGAGATTGAAAGAGCCAATTCAATGCAATATTCTTGAAAAAGTAAAAAAGAA
TTTAGATTTGAACGTTGAAGAATCTTTAGTTATGGAATGGTGATAGTTTTGTTTTAACAATGTCATGGTTTTTCGTGCAG
TTTAAGTTAAGCTCTTCTGGAATGTAACAATTGGAACTAGAAAGGTCTGTTCTCAATCCAAGCGGAGAACTCGAAAATCG
ATGGGGAAGATTATAATCCCCATCCTGCAAAAACCTACATAGAGATAAAACCCCCGTATCTGGACTTCAAAAATTTTTTA
TAGTCACTTTCCACTAGACAGAAAAATTTTTATTCTATATAGATCACAAAATCAAATAAAATTTTCTATTGATCAGTTCA
AAATAAGAATATTAGTTAATGAGTTAGTTAATGAGTAAGATTCCTCTTACTAAATTGTTAAATTCAATTAGCCAATTCAT
CGACTCATATCAATTTAGATTATTCTAAAACTTTATTACTTGTTTGTCGCGCAAAAAAAACTTTTTGATTTCCCGGTAGA
AATAGATTTTGCTAATGAAAAAGCTTTTACCGCCGCCCAATACGCTTTTTTTTTCCAAATGTTTTTACAAATACGCTTTT
TTGACAGAGAACAGAAATAATTCACTTTTTTATACTTGTATAGAAAATTAATAGAATATGTAATCTTGGTTCTTAAAAAA
AAATTATATATTTACATTTTGATTTAAAAAAACTCAAACCCTTAGGAAGTAGGGAAGTAGGAAGAACAATTAAAAGATTT
TGAGAAAATCTAGAAATTACATTTAGAGTAGAGCTAAATAAGCTACACAAAACAAAAAAGTATGAAAATCCAGAATTCAA
AATGAAAACCCCCGCTTTATAGTTTATAGTTGTAGTAATGCTTTTTGACTTAAGTTGCATAGAAAAAGAAAGAAAAACGA
AAAATGCTTATTGTGAGATGTGAGTAAAAAACTACTCAAACTAAATGCAGGAGGAATACCCCAACTCTTGTTATGTAAAG
ATGGTGGGTATTTCTCCTGCAAGTTCAATGACTCGTATACACTAAGACCGAAATCTTAACCATTTATAGATGGAGCTTCA
ACAGCAGCTAAATCTAGAGGGAAGTTGTGAGCATTACG??????????????????????????????????????????
????????????????????????????????????????????????????????????????????????????????
????????????????????????????????????????????????????????????????????????????????
????????????????????????????????????????????????????????????????????????????????
????????????????????????????????????????????????????????????????????????????????
????????????????????????????????????????????????????????????????????????????????
?????????????????????????????????????????????????????????
>H34
TTATAATAGCTCATCCACATTCAATCGTCGAGATTGAAAGAGCCAATTCAATGCAATATTCTTGAAAAAGTAAAAAAGAA
TTTAGATTTGAACGTTGAAGAATCTTTAGTTATGGAATGGTGATAGTTTTGTTTTAACAATGTCATGGTTTTTCGTGCAG
TTTAAGTTAAGCTCTTCTGGAATGTAACAATTGGAACTAGAAAGGTCTGTTCTCAATCCAAGCGGAGAACTCGAAAATCG
ATGGGGAAGATTATAATCCCCATCCTGCAAAAACCTACATAGAGATAAAACCCCCGTATCTGGACTTCAAAAATTTTTTA
TAGTCACTTTCCACTAGACAGAAAAATTTTTATTCTATATAGATCACAAAATCAAATAAAATTTTCTATTGATCAGTTCA
AAATAAGAATATTAGTTAATGAGTTAGTTAATGAGTAAGATTCCTCTTACTAAATTGTTAAATTCAATTAGCCAATTCAT
CGACTCATATCAATTTAGATTATTCTAAAACTTTATTACTTGTTTGTCGCGCAAAAAAAACTTTTTGATTTCCCGGTAGA
AATAGATTTTGCTAATGAAAAAGCTTTTACCGCCGCCCAATACGCTTTTTTTTTCCAAATGTTTTTACAAATACGCTTTT
TTGACAGAGAACAGAAATAATTAAATTTTTTATACTTGTATAGAAAATTAATAGAATATGTAATCTTGGTTCTAAAAAAA
AAATTATATATTTACATTTTGATTTAAAAAAACTTAAACCCTTAGGAAGTAGGGAAGTAGGAAGAACAATTAAAAGATTT
TGAGAAAATCTAGAAATTACATTTAGAGTAGAGCTAAATAAGCTACACAAAACAAAAAAGTATGAAAATCCAGAATTCAA
AATGAAAACCCCCGCTTTATAGTTTATAGTTGTAGTAATGCTTTTTGACTTAAGTTGCATAGAAAAAGAAAGAAAAACGA
AAAATGCTTATTGTGAGATGTGAGTAAAAAACTACTCAAACTAAATGCAGGAGGAATACCCCAACTCTTGTTATGTAAAG
ATGGGGGGTATTTCTCCTGCAAGTTCAATGACTCGTATACACTAAGACCGAAATCTTAACCATTTATAGATGGAGCTTCA
ACAGCAGCTAAATCTAGAGGGAAGTTGTGAGCATTACG??????????????????????????????????????????
????????????????????????????????????????????????????????????????????????????????
????????????????????????????????????????????????????????????????????????????????
????????????????????????????????????????????????????????????????????????????????
????????????????????????????????????????????????????????????????????????????????
????????????????????????????????????????????????????????????????????????????????
?????????????????????????????????????????????????????????
>H20
TTATAATAGCTCATCCACATTCAATCGTCGAGATTGAAAGAGCCAATTCAATGCAATATTCTTGAAAAAGTAAAAAAGAA
TTTAGATTTGAACGTTGAAGAATCTTTAGTTATGGAATGGTGATAGTTTTGTTTTAACAATGTCATGGTTTTTCGTGCAG
TTTAAGTTAAGCTCTTCTGGAATGTAACAATTGGAACTAGAAAGGTCTGTTCTCAATCCAAGCGGAGAACTCGAAAATCG
AGGGGGAAGATTATAACCCCCATCCGGCAAAAACCTACATAGAGATAAAACCCCCGTATCTGGACTTCAAAAATTTTTTA
TAGTCACTTTCCACTAGACAGAAAAATTTTGATTCTATATAGATCACAAAATCAAATAAAATTTTCTATTGATCAGTTCA
AAATAAGAATATTAGTTAATGAGTTAGTTAATGAGTAAGATTCCCCTTACTAAATTGTTAAATTCAATTAGCCAATTCAT
CGACTCATATCAATTTAGATTATTCTAAAACTTTATTACTTGTTTGTCGCGCAAAAAAAACTTTTTGATTTCCCGGTAGA
AATAGATTTTGCTAATGAAAAAGCTTTTACCGCCGCCCAATACGCTTTTTTTTTCCAAATGTTTTTACAAATACGCTTTT
TTGACAGAGAACAGAAATAATTCCATTTTTTATACTTGTATAGAAAATTAATAGAATATGTAATCTTGGTTCTTAAAAAA
AAATTATATATTTACATTTTGATTTAAAAAAACTTAAACCCTTAGGAAGTAGGGAAGTAGGAAGAACAATTAAAAGATTT
TGAGAAAATCTAGAAATTACATTTAGAGTAGAGCTAAATAAGCTACACAAAACAAAAAAGTATGAAAATCCAGAATTCAA
AATGAAAACCCCCGCTTTATAGTTTATAGTTGTAGTAATGCTTTTTGACTTAAGTTGCATAGAAAAAGAAAGAAAAACGA
AAAATGCTTATTGTGAGATGTGAGTAAAAAACTACTCAAACTAAATGCAGGAGGAATACCCCAACTCTGGTTATGTAAAG
ATGGTGGGTATTTCTCCTGCAAGTTCAATGACTCGTATACACTAAGACCGAAATCTTAACCATTTATAGATGGAGCTTCA
ACAGCAGCTAAATCTAGAGGGAAGTTGTGAGCATTACG??????????????????????????????????????????
????????????????????????????????????????????????????????????????????????????????
????????????????????????????????????????????????????????????????????????????????
????????????????????????????????????????????????????????????????????????????????
????????????????????????????????????????????????????????????????????????????????
????????????????????????????????????????????????????????????????????????????????
?????????????????????????????????????????????????????????
>H6
TTATAATAGCTCATCCACATTCAATCGTCGAGATTGAAAGAGCCAATTCAATGCAATATTCTTGAAAAAGTAAAAAAGAA
TTTAGATTTGAACGTTGAAGAATCTTTAGTTATGGAATGGTGATAGTTTTGTTTTAACAATGTCATGGTTTTTCGTGCAG
TTTAAGTTAAGCTCTTCTGGAATGTAACAATTGGAACTAGAAAGGTCTGTTCTCAATCCAAGCGGAGAACTCGAAAATCG
ATGGGGAAGATTATAATCCCCATCCTGCAAAAACCTACATAGAGATAAAACCCCCGTATCTGGACTTCAAAAATTTTTTA
TAGTCACTTTCCACTAGACAGAAAAATTTTTATTCTATATAGATCACAAAATCAAATAAAATTTTCTATTGATCAGTTCA
AAATAAGAATATTAGTTAATGAGTTAGTTAATGAGTAAGATTCCTCTTACTAAATTGTTAAATTCAATTAGCCAATTCAT
CGACTCATATCAATTTAGATTATTCTAAAACTTTATTACTTGTTTGTCGCGCAAAAAAAACTTTTTGATTTCCCGGTAGA
AATAGATTTTGCTAATGAAAAAGCTTTTACCGCCGCCCAATACGCTTTTTTTTTCCAAATGTTTTTACAAATACGCTTTT
TTGACAGAGAACAGAAATAATTCAATTTTTTATACTTGTATAGAAAATTAAAAGAATATGTAATCTTGGTTCTTAAAAAA
AAATTATATATTTACATTTTGATTTAAAAAAACTCAAACCCTTAGGAAGTAGGGAAGTAGGAAGAACAATTAAAAGATTT
TGAGAAAATCTAGAAATTACATTTAGAGTAGAGCTAAATAAGCTACACAAAACAAAAAAGTATGAAAATCCAGAATTCAA
AATGAAAACCCCCGCTTTATAGTTTATAGTTGTAGTAATGCTTTTTGACTTAAGTTGCATAGAAAAAGAAAGAAAAACGA
AAAATGCTTATTGTGAGATGTGAGTAAAAAACTACTCAAACTAAATGCAGGAGGAATACCCCAACTCTTGTTATGTAAAG
ATGGTGGGTATTTCTCCTGCAAGTTCAATGACTCGTATACACTAAGACCGAAATCTTAACCATTTATAGATGGAGCTTCA
ACAGCAGCTAAATCTAGAGGGAAGTTGTGAGCATTACG??????????????????????????????????????????
????????????????????????????????????????????????????????????????????????????????
????????????????????????????????????????????????????????????????????????????????
????????????????????????????????????????????????????????????????????????????????
????????????????????????????????????????????????????????????????????????????????
????????????????????????????????????????????????????????????????????????????????
?????????????????????????????????????????????????????????
>H8
TTATAATAGCTCATCCACATTCATTCGTCGAGATTGAAAGAGCCAATTCAATGCAATATTCTTGAAAAAGTAAAAAAGAA
TTTAGATTTGAACGTTGAAGAATCTTTAGTTATGGAATGGTGATAGTTTTGTTTTAACAATGTCATGGTTTTTCGTGCAG
TTTAAGTTAAGCTCTTCTGGAATGTAACAATTGGAACTAGAAAGGTCTGTTCTCAATCCAAGCGGAGAACTCGAAAATCG
ATGGGGAAGATTATAATCCCCATCCTGCAAAAACCTACATAGAGATAAAACCCCCGTATCTGGACTTCAAAAATTTTTTA
TAGTCACTTTCCACTAGACAGAAAAATTTTTATTCTATATAGATCACAAAATCAAATAAAATTTTCTATTGATCAGTTCA
AAATAAGAATATTAGTTAATGAGTTAGTTAATGAGTAAGATTCCTCTTACTAAATTGTTAAATTCAATTAGCCAATTCAT
CGACTCATATCAATTTAGATTATTCTAAAACTTTATTACTTGTTTGTCGCGCAAAAAAAACTTTTTGATTTCCCGGTAGA
AATAGATTTTGCTAATGAAAAAGCTTTTACCGCCGCCCAATACGCTTTTTTTTTCCAAATGTTTTTACAAATACGCTTTT
TTGACAGAGAACAGAAATAATTCAATTTTTTATACTTGTATAGAAAATTAATAGAATATGTAATCTTGGTTCTTAAAAAA
AAATTATATATTTACATTTTGATTTAAAAAAACTCAAACCCTTAGGAAGTAGGGAAGTAGGAAGAACAATTAAAAGATTT
TGAGAAAATCTAGAAATTACATTTAGAGTAGAGCTAAATAAGCTACACAAAACAAAAAAGTATGAAAATCCAGAATTCAA
AATGAAAACCCCCGCTTTATAGTTTATAGTTGTAGTAATGCTTTTTGACTTAAGTTGCATAGAAAAAGAAAGAAAAACGA
AAAATGCTTATTGTGAGATGTGAGTAAAAAACTACTCAAACTAAATGCAGGAGGAATACCCCAACTCTTGTTATGTAAAG
ATGGTGGGTATTTCTCCTGCAAGTTCAATGACTCGTATACACTAAGACCGAAATCTTAACCATTTATAGATGGAGCTTCA
ACAGCAGCTAAATCTAGAGGGAAGTTGTGAGCATTACG??????????????????????????????????????????
????????????????????????????????????????????????????????????????????????????????
????????????????????????????????????????????????????????????????????????????????
????????????????????????????????????????????????????????????????????????????????
????????????????????????????????????????????????????????????????????????????????
????????????????????????????????????????????????????????????????????????????????
?????????????????????????????????????????????????????????
>H9
TTATAATAGCTCATCCACATTCAATCGTCGAGATTGAAAGAGCCAATTCAATGCAATATTCTTGAAAAAGTAAAAAAGAA
TTTAGATTTGAACGTTGAAGAATCTTTAGTTATGGAATGGTGATAGTTTTGTTTTAACAATGTCATGGTTTTTCGTGCAG
TTTAAGTTAAGCTCTTCTGGAATGTAACAATTGGAACTAGAAAGGTCTGTTCTCAATCCAAGCGGAGAACTCGAAAATCG
ATGGGGAAGATTATAATCCCCATCCTGCAAAAACCTACATAGAGATAAAACCCCCGTATCTGGACTTCAAAAATTTTTTA
TAGTCACTTTCCACTAGACAGAAAAATTTTTATTCTATATAGATCACAAAATCAAATAAAATTTTCTATTGATCAGTTCA
AAATAAGAATATTAGTTAATGAGTTAGTTAATGAGTAAGATTCCTCTTACTAAATTGTTAAATTCAATTAGCCAATTCAT
CGACTCATATCAATTTAGATTATTCTAAAACTTTATTACTTGTTTGTCGCGCAAAAAAAACTTTTTGATTTCCCGGTAGA
AATAGATTTTGCTAATGAAAAAGCTTTTACCGCCGCCCAATACGCTTTTTTTTTCCAAATGTTTTTACAAATACGCTTTT
TTGACAGAGAACAGAAATAATTCAATTTTTTATACTTGTATAGAAAGTTAATCAAATATGTAATCTTGGTTCTTAAAAAA
AAATTATATATTTACATTTTGATTTAAAAAAACTCAAACCCTTAGGAAGTAGGGAAGTAGGAAGAACAATTAAAAGATTT
TGAGAAAATCTAGAAATTACATTTAGAGTAGAGCTAAATAAGCTACACAAAACAAAAAAGTATGAAAATCCAGAATTCAA
AATGAAAACCCCCGCTTTATAGTTTATAGTTGTAGTAATGCTTTTTGACTTAAGTTGCATAGAAAAAGAAAGAAAAACGA
AAAATGCTTATTGTGAGATGTGAGTAAAAAACTACTCAAACTAAATGCAGGAGGAATACCCCAACTCTTGTTATGTAAAG
ATGGTGGGTATTTCTCCTGCAAGTTCAATGACTCGTATACACTAAGACCGAAATCTTAACCATTTATAGATGGAGCTTCA
ACAGCAGCTAAATCTAGAGGGAAGTTGTGAGCATTACG??????????????????????????????????????????
????????????????????????????????????????????????????????????????????????????????
????????????????????????????????????????????????????????????????????????????????
????????????????????????????????????????????????????????????????????????????????
????????????????????????????????????????????????????????????????????????????????
????????????????????????????????????????????????????????????????????????????????
?????????????????????????????????????????????????????????
>H1
TTATAATAGCTCATCCACATTCAATCGTCGAGATTGAAAGAGCCAATTCAATGCAATATTCTTGAAAAAGTAAAAAAGAA
TTTAGATTTGAACGTTGAAGAATCTTTAGTTATGGAATGGTGATAGTTTTGTTTTAACAATGTCATGGTTTTTCGTGCAG
TTTAAGTTAAGCTCTTCTGGAATGTAACAATTGGAACTAGAAAGGTCTGTTCTCAATCCAAGCGGAGAACTCGAAAATCG
ATGGGGAAGATTATAATCCCCATCCGGCAAAAACCTACATAGAGATAAAACCCCCGTATCTGGACTTCAAAAATTTTTTA
TAGTCACTTTCCACTAAACAGAAAAATTTTTATTCTATATAGATCACAAAATCAAATAAAATTTTCTATTGATCAGTTCA
AAATAAAAATATTAGTTAATGAGTTAGTTAAGGAGTAAAATTCCTCTTACTAAATTGTTAAATTCAATTAGCCAATTCAT
CGACTCAAATCAATTTAAATTATTCTAAAACTTTATTACTTGTTTGTCGCGCAAAAAAAACTTTTTGATTTCCCGGTAAA
AATAGATTTTGCTAATGAAAAAGCTTTTACCGCCGCCCAATACGCTTTTTTTTTCCAAATGTTTTTACAAAAACCCTTTT
TTGACAGAGAACAGAAATAATTAAATTTTTTATACTTGTATAGAAAATTAATAGAATATGTAATCTTGGTTCTTAAAAAA
ATATTATATATTTACATTTTGATTTAAAAAAACTTAAACCCTTAGGAAGTAGGGAAGTAGGAAGAACAATTAAAAGATTT
TGAGAAAATCTAGAAATTACATTTAGAGTAGAGCTAAATAAGCTACACAAAACAAAAAAGTATGAAAATCCAGAATTCAA
AATGAAAACCCCCGCTTTATAGTTTATAGTTGTAGTAATGCTTTTTGACTTAAGTTGCATAGAAAAAGAAAGAAAAACGA
AAAATGCTTATTGTGAGATGTGAGTAAAAAACTACTCAAACTAAATGCAGGAGGAATACCCCAACTCTTGTTATGTAAAG
ATGGTGGGTATTTCTCCTGCAAGTTCAATGACTCGTATACACTAAGACCGAAATCTTAACCATTTATAGATGGAGCTTCA
ACAGCAGCTAAATCTAGAGGGAAGTTGTGAGCATTACG??????????????????????????????????????????
????????????????????????????????????????????????????????????????????????????????
????????????????????????????????????????????????????????????????????????????????
????????????????????????????????????????????????????????????????????????????????
????????????????????????????????????????????????????????????????????????????????
????????????????????????????????????????????????????????????????????????????????
?????????????????????????????????????????????????????????
>H2
TTATAATAGCTCATCCACATTCAATCGTCGAGATTGAAAGAGCCAATTCAATGCAATATTCTTGAAAAAGTAAAAAAGAA
TTTAGATTTGAACGTTGAAGAATCTTTAGTTATGGAATGGTGATAGTTTTGTTTTAACAATGTCATGGTTTTTCGTGCAG
TTTAAGTTAAGCTCTTCTGGAATGTAACAATTGGAACTAGAAAGGTCTGTTCTCAATCCAAGCGGAGAACTCGAAAATCG
ATGGGGAAGATTATAATCCCCATCCTGCAAAAACCTACATAGAGATAAAACCCCCGTATCTGGACTTCAAAAATTTTTTA
TAGTCACTTTCCACTAAACAGAAAAATTTTTATTCTATATAGATCACAAAATCAAATAAAATTTTCTATTGATCAGTTCA
AAATAAAAATATTAGTTAATGAGTTAGTTAATGAGTAAAATTCCTCTTACTAAATTGTTAAATTCAATTAGCCAATTCAT
CGACTCAAATCAATTTAAATTATTCTAAAACTTTATTACTTGTTTGTCGCGCAAAAAAAACTTTTTGATTTCCCGGTAAA
AATAGATTTTGCTAATGAAAAAGCTTTTACCGCCGCCCAATACGCTTTTTTTTTCCAAATGTTTTTACAAAAACCCTTTT
TTGACAGAGAACAGAAATAATTAAATTTTTTATACTTGTATAGAAAATTAATAGAATATGTAATCTTGGTTCTTAAAAAA
AAATTATATATTTACATTTTGATTTAAAAAAACTTAAACCCTTAGGAAGTAGGGAAGTAGGAAGAACAATTAAAAGATTT
TGAGAAAATCTAGAAATTACATTTAGAGTAGAGCTAAATAAGCTACACAAAACAAAAAAGTATGAAAATCCAGAATTCAA
AATGAAAACCCCCGCTTTATAGTTTATAGTTGTAGTAATGCTTTTTGACTTAAGTTGCATAGAAAAAGAAAGAAAAACGA
AAAATGCTTATTGTGAGATGTGAGTAAAAAACTACTCAAACTAAATGCAGGAGGAATACCCCAACTCTTGTTATGTAAAG
ATGGTGGGTATTTCTCCTGCAAGTTCAATGACTCGTATACACTAAGACCGAAATCTTAACCATTTATAGATGGAGCTTCA
ACAGCAGCTAAATCTAGAGGGAAGTTGTGAGCATTACG------------------------------------------
--------------------------------------------------------------------------------
--------------------------------------------------------------------------------
--------------------------------------------------------------------------------
--------------------------------------------------------------------------------
--------------------------------------------------------------------------------
---------------------------------------------------------
>H7
TTATAATAGCTCATCCACATTCAATCGTCGAGATTGAAAGAGCCAATTCAATGCAATATTCTTGAAAAAGTAAAAAAGAA
TTTAGATTTGAACGTTGAAGAATCTTTAGTTATGGAATGGTGATAGTTTTGTTTTAACAATGTCATGGTTTTTCGTGCAG
TTTAAGTTAAGCTCTTCTGGAATGTAACAATTGGAACTAGAAAGGTCTGTTCTCAATCCAAGCGGAGAACTCGAAAATCG
ATGGGGAAGATTATAATCCCCATCCTGCAAAAACCTACATAGAGATAAAACCCCCGTATCTGGACTTCAAAAATTTTTTA
TAGTCACTTTCCACTAGACAGAAAAATTTTTATTCTATATAGATCACAAAATCAAATAAAATTTTCTATTGATCAGTTCA
AAATAAGAATATTAGTTAATGAGTTAGTTAATGAGTAAGATTCCTCTTACTAAATTGTTAAATTCAATTAGCCAATTCAT
CGACTCATATCAATTTAGATTATTCTAAAACTTTATTACTTGTTTGTCGCGCAAAAAAAACTTTTTGATTTCCCGGTAGA
AATAGATTTTGCTAATGAAAAAGCTTTTACCGCCGCCCAATACGCTTTTTTTTTCCAAATGTTTTTACAAATACGCTTTT
TTGACAGAGAACAGAAATAATTCAATTTTTTAAAATTGTATAGAAAATTAATAGAATATGTAATCTTGGTTCTTAAAAAA
AAATTATATATTTACATTTTGATTTAAAAAAACTCAAACCCTTAGGAAGTAGGGAAGTAGGAAGAACAATTAAAAGATTT
TGAGAAAATCTAGAAATTACATTTAGAGTAGAGCTAAATAAGCTACACAAAACAAAAAAGTATGAAAATCCAGAATTCAA
AATGAAAACCCCCGCTTTATAGTTTATAGTTGTAGTAATGCTTTTTGACTTAAGTTGCATAGAAAAAGAAAGAAAAACGA
AAAATGCTTATTGTGAGATGTGAGTAAAAAACTACTCAAACTAAATGCAGGAGGAATACCCCAACTCTTGTTATGTAAAG
ATGGGGGGTATTTCTCCTGCAAGTTCAATGACTCGTATACACTAAGACCGAAATCTTAACCATTTATAGATGGAGCTTCA
ACAGCAGCTAAATCTAGAGGGAAGTTGTGAGCATTACG??????????????????????????????????????????
????????????????????????????????????????????????????????????????????????????????
????????????????????????????????????????????????????????????????????????????????
????????????????????????????????????????????????????????????????????????????????
????????????????????????????????????????????????????????????????????????????????
????????????????????????????????????????????????????????????????????????????????
?????????????????????????????????????????????????????????
>H24
TTATAATAGCTCATCCACATTCAATCGTCGAGATTGAAAGAGCCAATTCAATGCAATATTCTTGAAAAAGTAAAAAAGAA
TTTAGATTTGAACGTTGAAGAATCTTTAGTTATGGAATGGTGATAGTTTTGTTTTAACAATGTCATGGTTTTTCGTGCAG
TTTAAGTTAAGCTCTTCTGGAATGTAACAATTGGAACTAGAAAGGTCTGTTCTCAATCCAAGCGGAGAACTCGAAAATCG
ATGGGGAAGATTATAATCCCCATCCTGCAAAAACCTACATAGAGATAAAACCCCCGTATCTGGACTTCAAAAATTTTTTA
TAGTCACTTTCCACTAGACAGAAAAATTTTTATTCTATATAGATCACAAAATCAAATAAAATTTTCTATTGATTAGTTCA
AAATAAGAATATTAGTTAATGAGTTAGTTAATGAGTAAGATTCCTCTTACTAAATTGTTAAATTCAATTAGCCAATTCAT
CGACTCATATCAATTTAGATTATTCTAAAACTTTATTACTTGTTTGTCGCGCAAAAAAAACTTTTTGATTTCCCGGTAGA
AATAGATTTTGCTAATGAAAAAGCTTTTACCGCCGCCCAATACGCTTTTTTTTTCCAAATGTTTTTACAAATACGCTTTT
TTGACAGAGAACAGAAATAATTCAATTTTTTATACTTGTATAGAAAATTAATAGAATATGTAATCTTGGTTCTTAAAAAA
AAATTATATATTTACATTTTGATTAAAAAAAACTTAAACCCTTAGGAAGTAGGGAAGTAGGAAGAACAATTAAAAGATTT
TGAGAAAATCTAGAAATTACATTTAGAGTAGAGCTAAATAAGCTACACAAAACAAAAAAGTATGAAAATCCAGAATTCAA
AATGAAAACCCCCGCTTTATAGTTTATAGTTGTAGTAATGCTTTTTGACTTAAGTTGCATAGAAAAAGAAAGAAAAACGA
AAAATGCTTATTGTGAGATGTGAGTAAAAAACTACTCAAACTAAATGCAGGAGGAATACCCCAACTCTTGTTATGTAAAG
ATGGTGGGTATTTCTCCTGCAAGTTCAATGACTCGTATACACTAAGACCGAAATCTTAACCATTTATAGATGGAGCTTCA
ACAGCAGCTAAATCTAGAGGGAAGTTGTGAGCATTACG??????????????????????????????????????????
????????????????????????????????????????????????????????????????????????????????
????????????????????????????????????????????????????????????????????????????????
????????????????????????????????????????????????????????????????????????????????
????????????????????????????????????????????????????????????????????????????????
????????????????????????????????????????????????????????????????????????????????
?????????????????????????????????????????????????????????
>H25
TTATAATAGCTCATCCACATTCAATCGTCGAGATTGAAAGAGCCAATTCAATGCAATATTCTTGAAAAAGTAAAAAAGAA
TTTAGATTTGAACGTTGAAGAATCTTTAGTTATGGAATGGTGATAGTTTTGTTTTAACAATGTCATGGTTTTTCGTGCAG
TTTAAGTTAAGCTCTTCTGGAATGTAACAATTGGAACTAGAAAGGTCTGTTCTCAATCCAAGCGGAGAACTCGAAAATCG
ATGGGGAAGATTATAATCCCCATCCTGCAAAAACCTACATAGAGATAAAACCCCCGTATCTGGACTTCAAAAATTTTTTA
TAGTCACTTTCCACTAGACAGAAAAATTTTTATTCTATATAGATCACAAAATCAAATAAAATTTTCTATTGATCAGTTCA
AAATAAGAATATTAGTTAATGAGTTAGTTAATGAGTAAGATTCCTCTTACTAAATTGTTAAATTCAATTAGCCAATTCAT
CGACTCATATCAATTTAGATTATTCTAAAACTTTATTACTTGTTTGTCGCGCAAAAAAAACTTTTTGATTTCCCGGTAGA
AATAGATTTTGCTAATGAAAAAGCTTTTACCGCCGCCCAATACGCTTTTTTTTTCCAAATGTTTTTACAAATACGCTTTT
TTGACAGAGAACAGAAATAATTCAATTTTTTATACTTGTATAGAAAATTAATAGAATATGTAATCTTGGTTCTTAAAAAA
AATTTATATATTTACATTTTGATTTAAAAAAACTTAAACCCTTAGGAAGTAGGGAAGTAGGAAGAACAATTAAAAGATTT
TGAGAAAATCTAGAAATTACATTTAGAGTAGAGCTAAATAAGCTACACAAAACAAAAAAGTATGAAAATCCAGAATTCAA
AATGAAAACCCCCGCTTTATAGTTTATAGTTGTAGTAATGCTTTTTGACTTAAGTTGCATAGAAAAAGAAAGAAAAACGA
AAAATGCTTATTGTGAGATGTGAGTAAAAAACTACTCAAACTAAATGCAGGAGGAATACCCCAACTCTTGTTATGTAAAG
ATGGTGGGTATTTCTCCTGCAAGTTCAATGACTCGTATACACTAAGACCGAAATCTTAACCATTTATAGATGGAGCTTCA
ACAGCAGCTAAATCTAGAGGGAAGTTGTGAGCATTACG??????????????????????????????????????????
????????????????????????????????????????????????????????????????????????????????
????????????????????????????????????????????????????????????????????????????????
????????????????????????????????????????????????????????????????????????????????
????????????????????????????????????????????????????????????????????????????????
????????????????????????????????????????????????????????????????????????????????
?????????????????????????????????????????????????????????
>H23
TTATAATAGCTCATCCACATTCAATCGTCGAGATTGAAAGAGCCAATTCAATGCAATATTCTTGAAAAAGTAAAAAAGAA
TTTAGATTTGAACGTTGAAGAATCTTTAGTTATGGAATGGTGATAGTTTTGTTTTAACAATGTCATGGTTTTTCGTGCAG
TTTAAGTTAAGCTCTTCTGGAATGTAACAATTGGAACTAGAAAGGTCTGTTCTCAATCCAAGCGGAGAACTCGAAAATCG
ATGGGGAAGATTATAATCCCCATCCTGCAAAAACCTACATAGAGATAAAACCCCCGTATCTGGACTTCAAAAATTTTTTA
TAGTCACTTTCCACTAGACAGAAAAATTTTTATTCTATATAGATCACAAAATCAAATAAAATTTTCTATTGATCAGTTCA
AAATAAGAATATTAGTTAATGAGTTAGTTAATGAGTAAGATTCCTCTTACTAAATTGTTAAATTCAATTAGCCAATTCAT
CGACTCATATCAATTTAGATTATTCTAAAACTTTATTACTTGTTTGTCGCGCAAAAAAAACTTTTTGATTTCCCGGTAGA
AATAGATTTTGCTAATGAAAAAGCTTTTACCGCCGCCCAATACGCTTTTTTTTTCCAAATGTTTTTACAAATACGCTTTT
TTGACAGAGAACAGAAATAATTCAATTTTTTATACTTGTATAGAAAATTAATAGAATATGTAATCTTGGTTCTTAAAAAA
AAATTATATATTTACATTTTGATTTAAAAAAACTTAAACCCTTAGGAAGTAGGGAAGTAGGAAGAACAATTAAAAGATTT
TGAGAAAATCTAGAAATTACATTTAGAGTAGAGCTAAATAAGCTACACAAAACAAAAAAGTATGAAAATCCAGAATTCAA
AATGAAAACCCCCGCTTTATAGTTTATAGTTGTAGTAATGCTTTTTGACTTAAGTTGCATAGAAAAAGAAAGAAAAACGA
AAAATGCTTATGGTGAGATGTGAGTAAAAAACTACTCAAACTAAATGCAGGAGGAATACCCCAACTCTGGTTATGTAAAG
ATGGTGGGTATTTCTCCTGCAAGTTCAATGACTCGTATACACTAAGACCGAAATCTTAACCATTTATAGATGGAGCTTCA
ACAGCAGCTAAATCTAGAGGGAAGTTGTGAGCATTACG??????????????????????????????????????????
????????????????????????????????????????????????????????????????????????????????
????????????????????????????????????????????????????????????????????????????????
????????????????????????????????????????????????????????????????????????????????
????????????????????????????????????????????????????????????????????????????????
????????????????????????????????????????????????????????????????????????????????
?????????????????????????????????????????????????????????
>H22
TTATAATAGCTCATCCACATTCAATCGTCGAGATTGAAAGAGCCAATTCAATGCAATATTCTTGAAAAAGTAAAAAAGAA
TTTAGATTTGAACGTTGAAGAATCTTTAGTTATGGAATGGTGATAGTTTTGTTTTAACAATGTCATGGTTTTTCGTGCAG
TTTAAGTTAAGCTCTTCTGGAATGTAACAATTGGAACTAGAAAGGTCTGTTCTCAATCCAAGCGGAGAACTCGAAAATCG
ATGGGGAAGATTATAATCCCCATCCTGCAAAAACCTACATAGAGATAAAACCCCCGTATCTGGACTTCAAAAATTTTTTA
TAGTCACTTTCCACTAGACAGAAAAATTTTTATTCTATATAGATCACAAAATCAAATAAAATTTTCTATTGATCAGTTCA
AAATAAGAATATTAGTTAATGAGTTAGTTAATGAGTAAGATTCCTCTTACTAAATTGTTAAATTCAATTAGCCAATTCAT
CGACTCATATCAATTTAGATTATTCTAAAACTTTATTACTTGTTTGTCGCGCAAAAAAAACTTTTTGATTTCCCGGTAGA
AATAGATTTTGCTAATGAAAAAGCTTTTACCGCCGCCCAATACGCTTTTTTTTTCCAAATGTTTTTACAAATACGCTTTT
TTGACAGAGAACAGAAATAATTCAATTTTTTATACTTGTATAGAAAATTAATAGAATATGTAATCTTGGTTCTTAAAAAA
AAATTATATATTTACATTTTGATTTAAAAAAACTTAAACCCTTAGGAAGTAGGGAAGTAGGAAGAACAATTAAAAGATTT
TGAGAAAATCTAGAAATTACATTTAGAGTAGAGCTAAATAAGCTACACAAAACAAAAAAGTATGAAAATCCAGAATTCAA
AATGAAAACCCCCGCTTTATAGTTTATAGTTGTAGTAATGCTTTTTGACTTAAGTTGCATAGAAAAAGAAAGAAAAACGA
AAAATGCTTATGGTGAGATGTGAGTAAAAAACTACTCAAACTAAATGCAGGAGGAATACCCCAACTCTTGTTATGTAAAG
ATGGTGGGTATTTCTCCTGCAAGTTCAATGACTCGTATACACTAAGACCGAAATCTTAACCATTTATAGATGGAGCTTCA
ACAGCAGCTAAATCTAGAGGGAAGTTGTGAGCATTACG??????????????????????????????????????????
????????????????????????????????????????????????????????????????????????????????
????????????????????????????????????????????????????????????????????????????????
????????????????????????????????????????????????????????????????????????????????
????????????????????????????????????????????????????????????????????????????????
????????????????????????????????????????????????????????????????????????????????
?????????????????????????????????????????????????????????
>H26
TTATAATAGCTCATCCACATTCAATCGTCGAGATTGAAAGAGCCAATTCAATGCAATATTCTTGAAAAAGTAAAAAAGAA
TTTAGATTTGAACGTTGAAGAATCTTTAGTTATGGAATGGTGATAGTTTTGTTTTAACAATGTCATGGTTTTTCGTGCAG
TTTAAGTTAAGCTCTTCTGGAATGTAACAATTGGAACTAGAAAGGTCTGTTCTCAATCCAAGCGGAGAACTCGAAAATCG
ATGGGGAAGATTATAATCCCCATCCTGCAAAAACCTACATAGAGATAAAACCCCCGTATCTGGACTTCCAAAATTTTTTA
TAGTCACTTTCCACTAGACAGAAAAATTTTTATTCTATATAGATCACAAAATCAAATAAAATTTTCTATTGATCAGTTCA
AAATAAGAATATTAGTTAATGAGTTAGTTAATGAGTAAGATTCCTCTTACTAAATTGTTAAATTCAATTAGCCAATTCAT
CGACTCATATCAATTTAGATTATTCTAAAACTTTATTACTTGTTTGTCGCGCAAAAAAAACTTTTTGATTTCCCGGTAGA
AATAGATTTTGCTAATGAAAAAGCTTTTACCGCCGCCCAATACGCTTTTTTTTTCCAAATGTTTTTACAAATACGCTTTT
TTGACAGAGAACAGAAATAATTCAATTTTTTATACTTGTATAGAAAATTAATAGAATATGTAATCTTGGTTCTTAAAAAA
AAATTATATATTTACATTTTGATTTAAAAAAACTTAAACCCTTAGGAAGTAGGGAAGTAGGAAGAACAATTAAAAGATTT
TGAGAAAATCTAGAAATTACATTTAGAGTAGAGCTAAATAAGCTACACAAAACAAAAAAGTATGAAAATCCAGAATTCAA
AATGAAAACCCCCGCTTTATAGTTTATAGTTGTAGTAATGCTTTTTGACTTAAGTTGCATAGAAAAAGAAAGAAAAACGA
AAAATGCTTATTGTGAGATGTGAGTAAAAAACTACTCAAACTAAATGCAGGAGGAATACCCCAACTCTTGTTATGTAAAG
ATGGTGGGTATTTCTCCTGCAAGTTCAATGACTCGTATACACTAAGACCGAAATCTTAACCATTTATAGATGGAGCTTCA
ACAGCAGCTAAATCTAGAGGGAAGTTGTGAGCATTACG??????????????????????????????????????????
????????????????????????????????????????????????????????????????????????????????
????????????????????????????????????????????????????????????????????????????????
????????????????????????????????????????????????????????????????????????????????
????????????????????????????????????????????????????????????????????????????????
????????????????????????????????????????????????????????????????????????????????
?????????????????????????????????????????????????????????
>H31
TTATAATAGCTCATCCACATTCAATCGTCGAGATTCAAAGAGCCAATTCAATGCAATATTCTTGAAAAAGTAAAAAAGAA
TTTAGATTTGAACGTTGAAGAATCTTTAGTTATGGAATGGTGATAGTTTTGTTTTAACAATGTCATGGTTTTTCGTGCAG
TTTAAGTTAAGCTCTTCTGGAATGTAACAATTGGAACTAGAAAGGTCTGTTCTCAATCCAAGCGGAGAACTCGAAAATCG
ATGGGGAAGATTATAATCCCCATCCTGCAAAAACCTACATAGAGATAAAACCCCCGTATCTGGACTTCAAAAATTTTTTA
TAGTCACTTTCCACTAGACAGAAAAATTTTTATTCTATATAGATCACAAAATCAAATAAAATTTTCTATTGATCAGTTCA
AAATAAGAATATTAGTTAATGAGTTAGTTAATGAGTAAGATTCCTCTTACTAAATTGTTAAATTCAATTAGCCAATTCAT
CGACTCATATCAATTTAGATTATTCTAAAACTTTATTACTTGTTTGTCGCGCAAAAAAAACTTTTTGATTTCCCGGTAGA
AATAGATTTTGCTAATGAAAAAGCTTTTACCGCCGCCCAATACGCTTTTTTTTTCCAAATGTTTTTACAAATACGCTTTT
TTGACAGAGAACAGAAATAATTAAATTTTTTATACTTGTATAGAAAATTAATAGAATATGTAATCTTGGTTCTTAAAAAA
AAATTATATATTTACATTTTGATTTAAAAAAACTTAAACCCTTAGGAAGTAGGGAAGTAGGAAGAACAATTAAAAGATTT
TGAGAAAATCTAGAAATTACATTTAGAGTAGAGCTAAATAAGCTACACAAAACAAAAAAGTATGAAAATCCAGAATTCAA
AATGAAAACCCCCGCTTTATAGTTTATAGTTGTAGTAATGCTTTTTGACTTAAGTTGCATAGAAAAAGAAAGAAAAACGA
AAAATGCTTATTGTGAGATGTGAGTAAAAAACTACTCAAACTAAATGCAGGAGGAATACCCCAACTCTTGTTATGTAAAG
ATGGCGGGTATTTCTCCTGCAAGTTCAATGACTCGTATACACTAAGACCGAAATCTTAACCATTTATAGATGGAGCTTCA
ACAGCAGCTAAATCTAGAGGGAAGTTGTGAGCATTACG??????????????????????????????????????????
????????????????????????????????????????????????????????????????????????????????
????????????????????????????????????????????????????????????????????????????????
????????????????????????????????????????????????????????????????????????????????
????????????????????????????????????????????????????????????????????????????????
????????????????????????????????????????????????????????????????????????????????
?????????????????????????????????????????????????????????
>H32
TTATAATAGCTCATCCACATTCAATCGTCGAGATTCAAAGAGCCAATTCAATGCAATATTCTTGAAAAAGTAAAAAAGAA
TTTAGATTTGAACGTTGAAGAATCTTTAGTTATGGAATGGTGATAGTTTTGTTTTAACAATGTCATGGTTTTTCGTGCAG
TTTAAGTTAAGCTCTTCTGGAATGTAACAATTGGAACTAGAAAGGTCTGTTCTCAATCCAAGCGGAGAACTCGAAAATCG
ATGGGGAAGATTATAATCCCCATCCTGCAAAAACCTACATAGAGATAAAACCCCCGTATCTGGACTTCAAAAATTTTTTA
TAGTCACTTTCCACTAGACAGAAAAATTTTTATTCTATATAGATCACAAAATCAAATAAAATTTTCTATTGATCAGTTCA
AAATAAGAATATTAGTTAATGAGTTAGTTAATGAGTAAGATTCCTCTTACTAAATTGTTAAATTCAATTAGCCAATTCAT
CGACTCATATCAATTTAGATTATTCTAAAACTTTATTACTTGTTTGTCGCGCAAAAAAAACTTTTTGATTTCCCGGTAGA
AATAGATTTTGCTAATGAAAAAGCTTTTACCGCCGCCCAATACGCTTTTTTTTTCCAAATGTTTTTACGAATACGCTTTT
TTGACAGAGAACAGAAATAATTAAATTTTTTATACTTGTATAGAAAATTAATAGAATATGTAATCTTGGTTCTTAAAAAA
AAATTATATATTTACATTTTGATTTAAAAAAACTTAAACCCTTAGGAAGTAGGGAAGTAGGAAGAACAATTAAAAGATTT
TGAGAAAATCTAGAAATTACATTTAGAGTAGAGCTAAATAAGCTACACAAAACAAAAAAGTATGAAAATCCAGAATTCAA
AATGAAAACCCCCGCTTTATAGTTTATAGTTGTAGTAATGCTTTTTGACTTAAGTTGCATAGAAAAAGAAAGAAAAACGA
AAAATGCTTATTGTGAGATGTGAGTAAAAAACTACTCAAACTAAATGCAGGAGGAATACCCCAACTCTTGTTATGTAAAG
ATGGCGGGTATTTCTCCTGCAAGTTCAATGACTCGTATACACTAAGACCGAAATCTTAACCATTTATAGATGGAGCTTCA
ACAGCAGCTAAATCTAGAGGGAAGTTGTGAGCATTACG??????????????????????????????????????????
????????????????????????????????????????????????????????????????????????????????
????????????????????????????????????????????????????????????????????????????????
????????????????????????????????????????????????????????????????????????????????
????????????????????????????????????????????????????????????????????????????????
????????????????????????????????????????????????????????????????????????????????
?????????????????????????????????????????????????????????
>H15
TTATAATAGCTCATCCACATTCAATCGTCGAGATTGAAAGAGCCAATTCAATGCAATATTCTTGAAAAAGTAAAAAAGAA
TTTAGATTTGAACGTTGAAGAATCTTTAGTTATGGAATGGTGATAGTTTTGTTTTAACAATGTCATGGTTTTTCGTGCAG
TTTAAGTTAAGCTCTTCTGGAATGTAACAATTGGAACTAGAAAGGTCTGTTCTCAATCCAAGCGGAGAACTCGAAAATCG
ATGGGGAAGATTATAATCCCCATCCTGCAAAAACCTACATAGAGATAAAACCCCCGTATCTGGACTTCAAAAATTTTTTA
TAGTCACTTTCCACTAGACAGAAAAATTTTTATTCTATATAGATCACAAAATCAAATAAAATTTTCTATTGATCAGTTCA
AAATAAGAATATTAGTTAATGAGTTAGTTAATGAGTAAGATTCCTCTTACTAAATTGTTAAATTCAATTAGCCAATTCAT
CGACTCATATCAATTTAGATTATTCTAAAACTTTATTACTTGTTTGTCGCGCAAAAAAAACTTTTTGATTTCCCGGTAGA
AATAGATTTTGCTAATGAAAAAGCTTTTACCGCCGCCCAATACGCTTTTTTTTTCCAAATGTTTTTACGAATACGCTTTT
TTGACAGAGAACAGAAATAATTCAATTTTTTATACTTGTATAGAAAATTAAGAGAATATGTAATCTTGGTTCTTAAAAAA
AAATTATATATTTACATTTTGATTTAAAAAAACTCAAACCCTTAGGAAGTAGGGAAGTAGGAAGAACAATTAAAAGATTT
TGAGAAAATCTAGAAATTACATTTAGAGTAGAGCTAAATAAGCTACACAAAACAAAAAAGTATGAAAATCCAGAATTCAA
AATGAAAACCCCCGCTTTATAGTTTATAGTTGTAGTAATGCTTTTTGACTTAAGTTGCATAGAAAAAGAAAGAAAAACGA
AAAATGCTTATTGTGAGATGTGAGTAAAAAACTACTCAAACTAAATGCAGGAGGAATACCCCAACTCTTGTTATGTAAAG
ATGGTGGGTATTTCTCCTGCAAGTTCAATGACTCGTATACACTAAGACCGAAATCTTAACCATTTATAGATGGAGCTTCA
ACAGCAGCTAAATCTAGAGGGAAGTTGTGAGCATTACG??????????????????????????????????????????
????????????????????????????????????????????????????????????????????????????????
????????????????????????????????????????????????????????????????????????????????
????????????????????????????????????????????????????????????????????????????????
????????????????????????????????????????????????????????????????????????????????
????????????????????????????????????????????????????????????????????????????????
?????????????????????????????????????????????????????????
>H37
TTATAATAGCTCATCCACATTCAATCGTCGAGATTGAAAGAGCCAATTCAATGCAATATTCTTGAAAAAGTAAAAAAGAA
TTTAGATTTGAACGTTGAAGAATCTTTAGTTATGGAATGGTGATAGTTTTGTTTTAACAATGTCATGGTTTTTCGTGCAG
TTTAAGTTAAGCTCTTCTGGAATGTAACAATTGGAACTAGAAAGGTCTGTTCTCAATCCAAGCGGAGAACTCGAAAATCG
ATGGGGAAGATTATAATCCCCATCCTGCAAAAACCTACATAGAGATAAAACCCCCGTATCTCGACTTCAAAAATTTTTTA
TAGTCACTTTCCACTAGACAGAAAAATTTTTATTCTATATAGATCACAAAATCAAATAAAATTTTCTATTGATCAGTTCA
AAATAAGAATATTAGTTAATGAGTTAGTTAATGAGTAAGATTCCTCTTACTAAATTGTTAAATTCAATTAGCCAATTCAT
CGACTCATATCAATTTAGATTATTCTAAAACTTTATTACTTGTTTGTCGCGCAAAAAAAACTTTTTGATTTCCCGGTAGA
AATAGATTTTGCTAATGAAAAAGCTTTTACCGCCGCCCAATACGCTTTTTTTTTCCAAATGTTTTTACAAATACGCTTTT
TTGACAGAGAACAGAAATAATTCAATTTTTTATACTTGTATAGAAAATTAATAGAATATGTAATCTTGGTTCTTAAAAAA
AAATTATATATTTACATTTTGATTTAAAAAAACTTAAACCCTTAGGAAGTAGGGAAGTAGGAAGAACAATTAAAAGATTT
TGAGAAAATCTAGAAATTACATTTAGAGTAGAGCTAAATAAGCTACACAAAACAAAAAAGTATGAAAATCCAGAATTCAA
AATGAAAACCCCCGCTTTATAGTTTATAGTTGTAGTAATGCTTTTTGACTTAAGTTGCATAGAAAAAGAAAGAAAAACGA
AAAATGCTTATTGTGAGATGTGAGTAAAAAACTACTCAAACTAAATGCAGGAGGAATACCCCAACTCTTGTTATGTAAAG
ATGGTGGGTATTTCTCCTGCAAGTTCAATGACTCGTATACACTAAGACCGAAATCTTAACCATTTATAGATGGAGCTTCA
ACAGCAGCTAAATCTAGAGGGAAGTTGTGAGCATTACG??????????????????????????????????????????
????????????????????????????????????????????????????????????????????????????????
????????????????????????????????????????????????????????????????????????????????
????????????????????????????????????????????????????????????????????????????????
????????????????????????????????????????????????????????????????????????????????
????????????????????????????????????????????????????????????????????????????????
?????????????????????????????????????????????????????????
>H43
TTATAATAGCTCATCCACATTCAATCGTCGAGATTGAAAGAGCCAATTCAATGCAATATTCTTGAAAAAGTAAAAAAGAA
TTTAGATTTGAACGTTGAAGAATCTTTAGTTATGGAATGGTGATAGTTTTGTTTTAACAATGTCATGGTTTTTCGTGCAG
TTTAAGTTAAGCTCTTCTGGAATGTAACAATTGGAACTAGAAAGGTCTGTTCTCAATCCAAGCGGAGAACTCGAAAATCG
AGGGGGAAGATTATAATCCCCATCCGGCAAAAACCTACATAGAGATAAAACCCCCGTATCTGGACTTCAAAAATTTTTTA
TAGTCACTTTCCACTAGACAGAAAAATTTTTATTCTATATACATCACAAAATCAAATAAAATTTTCTATTGATCAGTTCA
AAATAAAAATATTAGTTAAGGAGTTAGTTAAGGAGTAAAATTCCTCTTACTAAATTGTTAAATTCAATTAGCCAATTCAT
CGACTCAAATCAATTTAAATTATTCTAAAACTTTATTACTTGTTTGTCGCGCAAAAAAAACTTTTTGATTTCCCGGTAGA
AATAGATTTTGCTAATGAAAAAGCTTTTACCGCCGCCCAATACGCTTTTTTTTTCCAAATGTTTTTACAAATACGCTTTT
TTGACAGAGAACAGAAATAATTCCATTTTTTATACTTGTATAGAAAATTAATAGAATATGTAATCTTGGTTCTTAAAAAA
AAATTATATATTTACATTTTGATTTAAAAAAACTTAAACCCTTAGGAAGTAGGGAAGTAGGAAGAACAATTAAAAGATTT
TGAGAAAATCTAGAAATTACATTTAGAGTAGAGCTAAATAAGCTACACAAAACAAAAAAGTATGAAAATCCAGAATTCAA
AATGAAAACCCCCGCTTTATAGTTTATAGTTGTAGTAATGCTTTTTGACTTAAGTTGCATAGAAAAAGAAAGAAAAACGA
AAAATGCTTATTGTGAGATGTGAGTAAAAAACTACTCAAACTAAATGCAGGAGGAATACCCCAACTCTTGTTATGTAAAG
ATGGTGGGTATTTCTCCTGCAAGTTCAATGACTCGTATACACTAAGACCGAAATCTTAACCATTTATAGATGGAGCTTCA
ACAGCAGCTAAATCTAGAGGGAAGTTGTGAGCATTACG??????????????????????????????????????????
????????????????????????????????????????????????????????????????????????????????
????????????????????????????????????????????????????????????????????????????????
????????????????????????????????????????????????????????????????????????????????
????????????????????????????????????????????????????????????????????????????????
????????????????????????????????????????????????????????????????????????????????
?????????????????????????????????????????????????????????
>H42
TTATAATAGCTCATCCACATTCAATCGTCGAGATTGAAAGAGCCAATTCAATGCAATATTCTTGAAAAAGTAAAAAAGAA
TTTAGATTTGAACGTTGAAGAATCTTTAGTTATGGAATGGTGATAGTTTTGTTTTAACAATGTCATGGTTTTTCGTGCAG
TTTAAGTTAAGCTCTTCTGGAATGTAACAATTGGAACTAGAAAGGTCTGTTCTCAATCCAAGCGGAGAACTCGAAAATCG
AGGGGGAAGATTATAATCCCCATCCGGCAAAAACCTACATAGAGATAAAACCCCCGTATCTGGACTTCAAAAATTTTTTA
TAGTCACTTTCCACTAGACAGAAAAATTTTTATTCTATATACATCACAAAATCAAATAAAATTTTCTATTGATCAGTTCA
AAATAAAAATATTAGTTAAGGAGTTAGTTAAGGAGTAAAATTCCTCTTACTAAATTGTTAAATTCAATTAGCCAATTCAT
CGACTCAAATCAATTTAAATTATTCTAAAACTTTATTACTTGTTTGTCGCGCAAAAAAAACTTTTTGATTTCCCGGTAGA
AATAGATTTTGCTAATGAAAAAGCTTTTACCGCCGCCCAATACGCTTTTTTTTTCCAAATGTTTTTACAAATACGCTTTT
TTGACAGAGAACAGAAATAATTCCATTTTTTATACTTGTATAGAAAATGAATAGAATATGTAATCTTGGTTCTTAAAAAA
AAATTATATATTTACATTTTGATTTAAAAAAACTTAAACCCTTAGGAAGTAGGGAAGTAGGAAGAACAATTAAAAGATTT
TGAGAAAATCTAGAAATTACATTTAGAGTAGAGCTAAATAAGCTACACAAAACAAAAAAGTATGAAAATCCAGAATTCAA
AATGAAAACCCCCGCTTTATAGTTTATAGTTGTAGTAATGCTTTTTGACTTAAGTTGCATAGAAAAAGAAAGAAAAACGA
AAAATGCTTATTGTGAGATGTGAGTAAAAAACTACTCAAACTAAATGCAGGAGGAATACCCCAACTCTTGTTATGTAAAG
ATGGTGGGTATTTCTCCTGCAAGTTCAATGACTCGTATACACTAAGACCGAAATCTTAACCATTTATAGATGGAGCTTCA
ACAGCAGCTAAATCTAGAGGGAAGTTGTGAGCATTACG??????????????????????????????????????????
????????????????????????????????????????????????????????????????????????????????
????????????????????????????????????????????????????????????????????????????????
????????????????????????????????????????????????????????????????????????????????
????????????????????????????????????????????????????????????????????????????????
????????????????????????????????????????????????????????????????????????????????
?????????????????????????????????????????????????????????
>H41
TTATAATAGCTCATCCACATTCAATCGTCGAGATTGAAAGAGCCAATTCAATGCAATATTCTTGAAAAAGTAAAAAAGAA
TTTAGATTTGAACGTTGAAGAATCTTTAGTTATGGAATGGTGATAGTTTTGTTTTAACAATGTCATGGTTTTTCGTGCAG
TTTAAGTTAAGCTCTTCTGGAATGTAACAATTGGAACTAGAAAGGTCTGTTCTCAATCCAAGCGGAGAACTCGAAAATCG
AGGGGGAAGATTATAATCCCCATCCGGCAAAAACCTACATAGAGATAAAACCCCCGTATCTCGACTTCAAAAATTTTTTA
TAGTCACTTTCCACTAGACAGAAAAATTTTTATTCTATATAGATCACAAAATCAAATAAAATTTTCTATTGATCAGTTCA
AAATAAGAATATTAGTTAATGAGTTAGTTAATGAGTAAGATTCCTCTTACTAAATTGTTAAATTCAATTAGCCAATTCAT
CGACTCAAATCAATTTAAATTATTCTAAAACTTTATTACTTGTTTGTCGCGCAAAAAAAACTTTTTGATTTCCCGGTAGA
AATAGATTTTGCTAATGAAAAAGCTTTTACCGCCGCCCAATACGCTTTTTTTTTCCAAATGTTTTTACAAATACGCTTTT
TTGACAGAGAACAGAAATAATTCCATTTTTTATACTTGTATAGAAAATTAATAGAATATGTAATCTTGGTTCTTAAAAAA
AAATTATATATTTACATTTTGATTTAAAAAAACTTAAACCCTTAGGAAGTAGGGAAGTAGGAAGAACAATTAAAAGATTT
TGAGAAAATCTAGAAATTACATTTAGAGTAGAGCTAAATAAGCTACACAAAACAAAAAAGTATGAAAATCCAGAATTCAA
AATGAAAACCCCCGCTTTATAGTTTATAGTTGTAGTAATGCTTTTTGACTTAAGTTGCATAGAAAAAGAAAGAAAAACGA
AAAATGCTTATTGTGAGATGTGAGTAAAAAACTACTCAAACTAAATGCAGGAGGAATACCCCAACTCTTGTTATGTAAAG
ATGGTGGGTATTTCTCCTGCAAGTTCAATGACTCGTATACACTAAGACCGAAATCTTAACCATTTATAGATGGAGCTTCA
ACAGCAGCTAAATCTAGAGGGAAGTTGTGAGCATTACG??????????????????????????????????????????
????????????????????????????????????????????????????????????????????????????????
????????????????????????????????????????????????????????????????????????????????
????????????????????????????????????????????????????????????????????????????????
????????????????????????????????????????????????????????????????????????????????
????????????????????????????????????????????????????????????????????????????????
?????????????????????????????????????????????????????????
>H45
TTATAATAGCTCATCCACATTCAATCGTCGAGATTGAAAGAGCCAATTCAATGCAATATTCTTGAAAAAGTAAAAAAGAA
TTTAGATTTGAACGTTGAAGAATCTTTAGTTATGGAATGGTGATAGTTTTGTTTTAACAATGTCATGGTTTTTCGTGCAG
TTTAAGTTAAGCTCTTCTGGAATGTAACAATTGGAACTAGAAAGGTCTGTTCTCAATCCAAGCGGAGAACTCGAAAATCG
AGGGGGAAGATTATAATCCCCATCCGGCAAAAACCTACATAGAGATAAAACCCCCGTATCTGGACTTCAAAAATTTTTTA
TAGTCACTTTCCACTAGACAGAAAAATTTTTATTCTATATAGTACACAAAATCAAATAAAATTTTCTATTGATCAGTTCA
AAATAAAAATATTAGTTAAGGAGTTAGTTAAGGAGTAAAATTCCTCTTACTAAATTGTTAAATTCAATTAGCCAATTCAT
CGACTCAAATCATTTTAAATTATTCTAAAACTTTATTACTTGTTTGTCGCGCAAAAAAAACTTTTTGATTTCCCGGTAGA
AATAGATTTTGCTAATGAAAAAGCTTTTACCGCCGCCCAATACGCTTTTTTTTTCCAAATGTTTTTACAAATACGCTTTT
TTGACAGAGAACAGAAATAATTCCATTTTTTATACTTGTATAGAAAATTAATAGAATATGTAATCTTGGTTCTTAAAAAA
AAATTATATATTTACATTTTGATTTAAAAAAACTTAAACCCTTAGGAAGTAGGGAAGTAGGAAGAACAATTAAAAGATTT
TGAGAAAATCTAGAAATTACATTTAGAGTAGAGCTAAATAAGCTACACAAAACAAAAAAGTATGAAAATCCAGAATTCAA
AATGAAAACCCCCGCTTTATAGTTTATAGTTGTAGTAATGCTTTTTGACTTAAGTTGCATAGAAAAAGAAAGAAAAACGA
AAAATGCTTATTGTGAGATGTGAGTAAAAAACTACTCAAACTAAATGCAGGAGGAATACCCCAACTCTTGTTATGTAAAG
ATGGTGGGTATTTCTCCTGCAAGTTCAATGACTCGTATACACTAAGACCGAAATCTTAACCATTTATAGATGGAGCTTCA
ACAGCAGCTAAATCTAGAGGGAAGTTGTGAGCATTACG??????????????????????????????????????????
????????????????????????????????????????????????????????????????????????????????
????????????????????????????????????????????????????????????????????????????????
????????????????????????????????????????????????????????????????????????????????
????????????????????????????????????????????????????????????????????????????????
????????????????????????????????????????????????????????????????????????????????
?????????????????????????????????????????????????????????
>H44
TTATAATAGCTCATCCACATTCAATCGTCGAGATTGAAAGAGCCAATTCAATGCAATATTCTTGAAAAAGTAAAAAAGAA
TTTAGATTTGAACGTTGAAGAATCTTTAGTTATGGAATGGTGATAGTTTTGTTTTAACAATGTCATGGTTTTTCGTGCAG
TTTAAGTTAAGCTCTTCTGGAATGTAACAATTGGAACTAGAAAGGTCTGTTCTCAATCCAAGCGGAGAACTCGAAAATCG
AGGGGGAAGATTATAATCCCCATCCGGCAAAAACCTACATAGAGATAAAACCCCCGTATCTGGACTTCAAAAATTTTTTA
TAGTCACTTTCCACTAGACAGAAAAATTTTTATTCTATATACATCACAAAATCAAATAAAATTTTCTATTGATCAGTTCA
AAATAAAAATATTAGTTAAGGAGTTAGTTAAGGAGTAAAATTCCTCTTACTAAATTGTTAAATTCAATTAGCCAATTCAT
CGACCCAAATCATTTTAAATTATTCTAAAACTTTATTACTTGTTTGTCGCGCAAAAAAAACTTTTTGATTTCCCGGTAGA
AATAGATTTTGCTAATGAAAAAGCTTTTACCGCCGCCCAATACGCTTTTTTTTTCCAAATGTTTTTACAAATACGCTTTT
TTGACAGAGAACAGAAATAATTCCATTTTTTATACTTGTATAGAAAATTAATAGAATATGTAATCTTGGTTCTTAAAAAA
AAATTATATATTTACATTTTGATTTAAAAAAACTTAAACCCTTAGGAAGTAGGGAAGTAGGAAGAACAATTAAAAGATTT
TGAGAAAATCTAGAAATTACATTTAGAGTAGAGCTAAATAAGCTACACAAAACAAAAAAGTATGAAAATCCAGAATTCAA
AATGAAAACCCCCGCTTTATAGTTTATAGTTGTAGTAATGCTTTTTGACTTAAGTTGCATAGAAAAAGAAAGAAAAACGA
AAAATGCTTATTGTGAGATGTGAGTAAAAAACTACTCAAACTAAATGCAGGAGGAATACCCCAACTCTTGTTATGTAAAG
ATGGTGGGTATTTCTCCTGCAAGTTCAATGACTCGTATACACTAAGACCGAAATCTTAACCATTTATAGATGGAGCTTCA
ACAGCAGCTAAATCTAGAGGGAAGTTGTGAGCATTACG??????????????????????????????????????????
????????????????????????????????????????????????????????????????????????????????
????????????????????????????????????????????????????????????????????????????????
????????????????????????????????????????????????????????????????????????????????
????????????????????????????????????????????????????????????????????????????????
????????????????????????????????????????????????????????????????????????????????
?????????????????????????????????????????????????????????
